# Supplementary material for: Machine learning-based identification of small RNA signatures in aqueous humor as a step toward precision diagnosis of glaucoma
Source: Ann Med. 2025 Oct 6;57(1):2568119. doi: 10.1080/07853890.2025.2568119 (PMC12502120; doi:10.1080/07853890.2025.2568119)
Supplement: Supplementary Table 2 final.xlsx [file IANN_A_2568119_SM9580.xlsx]

## Sheet: miRPath-v4-miRNA-centric_analys
Term Name	Term Genes	Target Genes (n)	miRNAs (n)	miRNA Names	P-value	FDR
Proteoglycans in cancer	220	130	19	hsa-let-7f-5p,hsa-let-7i-5p,hsa-miR-100-5p,hsa-miR-101-3p,hsa-miR-124-3p,hsa-miR-1246,hsa-miR-1290,hsa-miR-143-3p,hsa-miR-145-5p,hsa-miR-15b-5p,hsa-miR-16-5p,hsa-miR-21-5p,hsa-miR-26b-5p,hsa-miR-4516,hsa-miR-451a,hsa-miR-486-5p,hsa-miR-664a-5p,hsa-miR-92a-3p,hsa-miR-98-5p	1.05675e-15	1.96197e-13
Protein processing in endoplasmic reticulum	194	118	19	hsa-let-7f-5p,hsa-let-7i-5p,hsa-miR-100-5p,hsa-miR-101-3p,hsa-miR-124-3p,hsa-miR-1246,hsa-miR-1290,hsa-miR-143-3p,hsa-miR-145-5p,hsa-miR-15b-5p,hsa-miR-16-5p,hsa-miR-21-5p,hsa-miR-26b-5p,hsa-miR-4516,hsa-miR-451a,hsa-miR-486-5p,hsa-miR-664a-5p,hsa-miR-92a-3p,hsa-miR-98-5p	1.15072e-15	1.96197e-13
Autophagy - animal	146	92	18	hsa-let-7f-5p,hsa-let-7i-5p,hsa-miR-100-5p,hsa-miR-101-3p,hsa-miR-124-3p,hsa-miR-1246,hsa-miR-1290,hsa-miR-143-3p,hsa-miR-145-5p,hsa-miR-15b-5p,hsa-miR-16-5p,hsa-miR-21-5p,hsa-miR-26b-5p,hsa-miR-451a,hsa-miR-486-5p,hsa-miR-664a-5p,hsa-miR-92a-3p,hsa-miR-98-5p	8.28367e-14	7.06183e-12
Shigellosis	268	147	18	hsa-let-7f-5p,hsa-let-7i-5p,hsa-miR-100-5p,hsa-miR-101-3p,hsa-miR-124-3p,hsa-miR-1246,hsa-miR-1290,hsa-miR-143-3p,hsa-miR-145-5p,hsa-miR-15b-5p,hsa-miR-16-5p,hsa-miR-21-5p,hsa-miR-26b-5p,hsa-miR-451a,hsa-miR-486-5p,hsa-miR-664a-5p,hsa-miR-92a-3p,hsa-miR-98-5p	8.24253e-14	7.06183e-12
Cell cycle	129	83	19	hsa-let-7f-5p,hsa-let-7i-5p,hsa-miR-100-5p,hsa-miR-101-3p,hsa-miR-124-3p,hsa-miR-1246,hsa-miR-1290,hsa-miR-143-3p,hsa-miR-145-5p,hsa-miR-15b-5p,hsa-miR-16-5p,hsa-miR-21-5p,hsa-miR-26b-5p,hsa-miR-4516,hsa-miR-451a,hsa-miR-486-5p,hsa-miR-664a-5p,hsa-miR-92a-3p,hsa-miR-98-5p	2.55923e-13	1.74539e-11
Pathways in cancer	555	262	19	hsa-let-7f-5p,hsa-let-7i-5p,hsa-miR-100-5p,hsa-miR-101-3p,hsa-miR-124-3p,hsa-miR-1246,hsa-miR-1290,hsa-miR-143-3p,hsa-miR-145-5p,hsa-miR-15b-5p,hsa-miR-16-5p,hsa-miR-21-5p,hsa-miR-26b-5p,hsa-miR-4516,hsa-miR-451a,hsa-miR-486-5p,hsa-miR-664a-5p,hsa-miR-92a-3p,hsa-miR-98-5p	7.18943e-13	4.08599e-11
Prostate cancer	101	66	18	hsa-let-7f-5p,hsa-let-7i-5p,hsa-miR-100-5p,hsa-miR-101-3p,hsa-miR-124-3p,hsa-miR-1246,hsa-miR-1290,hsa-miR-143-3p,hsa-miR-145-5p,hsa-miR-15b-5p,hsa-miR-16-5p,hsa-miR-21-5p,hsa-miR-26b-5p,hsa-miR-451a,hsa-miR-486-5p,hsa-miR-664a-5p,hsa-miR-92a-3p,hsa-miR-98-5p	2.59626e-11	9.86069e-10
FoxO signaling pathway	139	84	19	hsa-let-7f-5p,hsa-let-7i-5p,hsa-miR-100-5p,hsa-miR-101-3p,hsa-miR-124-3p,hsa-miR-1246,hsa-miR-1290,hsa-miR-143-3p,hsa-miR-145-5p,hsa-miR-15b-5p,hsa-miR-16-5p,hsa-miR-21-5p,hsa-miR-26b-5p,hsa-miR-4516,hsa-miR-451a,hsa-miR-486-5p,hsa-miR-664a-5p,hsa-miR-92a-3p,hsa-miR-98-5p	2.54439e-11	9.86069e-10
p53 signaling pathway	75	53	18	hsa-let-7f-5p,hsa-let-7i-5p,hsa-miR-100-5p,hsa-miR-101-3p,hsa-miR-124-3p,hsa-miR-1246,hsa-miR-1290,hsa-miR-143-3p,hsa-miR-145-5p,hsa-miR-15b-5p,hsa-miR-16-5p,hsa-miR-21-5p,hsa-miR-26b-5p,hsa-miR-4516,hsa-miR-486-5p,hsa-miR-664a-5p,hsa-miR-92a-3p,hsa-miR-98-5p	2.60253e-11	9.86069e-10
Renal cell carcinoma	70	50	18	hsa-let-7f-5p,hsa-let-7i-5p,hsa-miR-100-5p,hsa-miR-101-3p,hsa-miR-124-3p,hsa-miR-1246,hsa-miR-1290,hsa-miR-143-3p,hsa-miR-145-5p,hsa-miR-15b-5p,hsa-miR-16-5p,hsa-miR-21-5p,hsa-miR-26b-5p,hsa-miR-451a,hsa-miR-486-5p,hsa-miR-664a-5p,hsa-miR-92a-3p,hsa-miR-98-5p	5.08375e-11	1.73356e-09
Ubiquitin mediated proteolysis	142	84	19	hsa-let-7f-5p,hsa-let-7i-5p,hsa-miR-100-5p,hsa-miR-101-3p,hsa-miR-124-3p,hsa-miR-1246,hsa-miR-1290,hsa-miR-143-3p,hsa-miR-145-5p,hsa-miR-15b-5p,hsa-miR-16-5p,hsa-miR-21-5p,hsa-miR-26b-5p,hsa-miR-4516,hsa-miR-451a,hsa-miR-486-5p,hsa-miR-664a-5p,hsa-miR-92a-3p,hsa-miR-98-5p	1.20628e-10	3.73948e-09
Spinocerebellar ataxia	145	85	18	hsa-let-7f-5p,hsa-let-7i-5p,hsa-miR-100-5p,hsa-miR-101-3p,hsa-miR-124-3p,hsa-miR-1246,hsa-miR-1290,hsa-miR-143-3p,hsa-miR-145-5p,hsa-miR-15b-5p,hsa-miR-16-5p,hsa-miR-21-5p,hsa-miR-26b-5p,hsa-miR-451a,hsa-miR-486-5p,hsa-miR-664a-5p,hsa-miR-92a-3p,hsa-miR-98-5p	1.79246e-10	5.09358e-09
Colorectal cancer	88	58	18	hsa-let-7f-5p,hsa-let-7i-5p,hsa-miR-100-5p,hsa-miR-101-3p,hsa-miR-124-3p,hsa-miR-1246,hsa-miR-1290,hsa-miR-143-3p,hsa-miR-145-5p,hsa-miR-15b-5p,hsa-miR-16-5p,hsa-miR-21-5p,hsa-miR-26b-5p,hsa-miR-451a,hsa-miR-486-5p,hsa-miR-664a-5p,hsa-miR-92a-3p,hsa-miR-98-5p	2.51638e-10	6.60065e-09
Phosphatidylinositol signaling system	101	63	18	hsa-let-7f-5p,hsa-let-7i-5p,hsa-miR-100-5p,hsa-miR-101-3p,hsa-miR-124-3p,hsa-miR-1246,hsa-miR-1290,hsa-miR-143-3p,hsa-miR-145-5p,hsa-miR-15b-5p,hsa-miR-16-5p,hsa-miR-21-5p,hsa-miR-26b-5p,hsa-miR-451a,hsa-miR-486-5p,hsa-miR-664a-5p,hsa-miR-92a-3p,hsa-miR-98-5p	1.28149e-09	3.00918e-08
Yersinia infection	147	84	18	hsa-let-7f-5p,hsa-let-7i-5p,hsa-miR-100-5p,hsa-miR-101-3p,hsa-miR-124-3p,hsa-miR-1246,hsa-miR-1290,hsa-miR-143-3p,hsa-miR-145-5p,hsa-miR-15b-5p,hsa-miR-16-5p,hsa-miR-21-5p,hsa-miR-26b-5p,hsa-miR-451a,hsa-miR-486-5p,hsa-miR-664a-5p,hsa-miR-92a-3p,hsa-miR-98-5p	1.32369e-09	3.00918e-08
Focal adhesion	213	112	19	hsa-let-7f-5p,hsa-let-7i-5p,hsa-miR-100-5p,hsa-miR-101-3p,hsa-miR-124-3p,hsa-miR-1246,hsa-miR-1290,hsa-miR-143-3p,hsa-miR-145-5p,hsa-miR-15b-5p,hsa-miR-16-5p,hsa-miR-21-5p,hsa-miR-26b-5p,hsa-miR-4516,hsa-miR-451a,hsa-miR-486-5p,hsa-miR-664a-5p,hsa-miR-92a-3p,hsa-miR-98-5p	2.2563e-09	4.52588e-08
Hippo signaling pathway	164	91	19	hsa-let-7f-5p,hsa-let-7i-5p,hsa-miR-100-5p,hsa-miR-101-3p,hsa-miR-124-3p,hsa-miR-1246,hsa-miR-1290,hsa-miR-143-3p,hsa-miR-145-5p,hsa-miR-15b-5p,hsa-miR-16-5p,hsa-miR-21-5p,hsa-miR-26b-5p,hsa-miR-4516,hsa-miR-451a,hsa-miR-486-5p,hsa-miR-664a-5p,hsa-miR-92a-3p,hsa-miR-98-5p	2.16827e-09	4.52588e-08
Salmonella infection	277	138	18	hsa-let-7f-5p,hsa-let-7i-5p,hsa-miR-100-5p,hsa-miR-101-3p,hsa-miR-124-3p,hsa-miR-1246,hsa-miR-1290,hsa-miR-143-3p,hsa-miR-145-5p,hsa-miR-15b-5p,hsa-miR-16-5p,hsa-miR-21-5p,hsa-miR-26b-5p,hsa-miR-451a,hsa-miR-486-5p,hsa-miR-664a-5p,hsa-miR-92a-3p,hsa-miR-98-5p	3.59691e-09	6.81415e-08
Bacterial invasion of epithelial cells	80	52	18	hsa-let-7f-5p,hsa-let-7i-5p,hsa-miR-100-5p,hsa-miR-101-3p,hsa-miR-124-3p,hsa-miR-1246,hsa-miR-1290,hsa-miR-143-3p,hsa-miR-145-5p,hsa-miR-15b-5p,hsa-miR-16-5p,hsa-miR-21-5p,hsa-miR-26b-5p,hsa-miR-451a,hsa-miR-486-5p,hsa-miR-664a-5p,hsa-miR-92a-3p,hsa-miR-98-5p	4.45184e-09	7.98989e-08
Adherens junction	79	51	18	hsa-let-7f-5p,hsa-let-7i-5p,hsa-miR-100-5p,hsa-miR-101-3p,hsa-miR-124-3p,hsa-miR-1290,hsa-miR-143-3p,hsa-miR-145-5p,hsa-miR-15b-5p,hsa-miR-16-5p,hsa-miR-21-5p,hsa-miR-26b-5p,hsa-miR-4516,hsa-miR-451a,hsa-miR-486-5p,hsa-miR-664a-5p,hsa-miR-92a-3p,hsa-miR-98-5p	8.88129e-09	1.51426e-07
Alzheimer disease	426	195	19	hsa-let-7f-5p,hsa-let-7i-5p,hsa-miR-100-5p,hsa-miR-101-3p,hsa-miR-124-3p,hsa-miR-1246,hsa-miR-1290,hsa-miR-143-3p,hsa-miR-145-5p,hsa-miR-15b-5p,hsa-miR-16-5p,hsa-miR-21-5p,hsa-miR-26b-5p,hsa-miR-4516,hsa-miR-451a,hsa-miR-486-5p,hsa-miR-664a-5p,hsa-miR-92a-3p,hsa-miR-98-5p	1.61901e-08	2.62897e-07
Thyroid hormone signaling pathway	137	77	19	hsa-let-7f-5p,hsa-let-7i-5p,hsa-miR-100-5p,hsa-miR-101-3p,hsa-miR-124-3p,hsa-miR-1246,hsa-miR-1290,hsa-miR-143-3p,hsa-miR-145-5p,hsa-miR-15b-5p,hsa-miR-16-5p,hsa-miR-21-5p,hsa-miR-26b-5p,hsa-miR-4516,hsa-miR-451a,hsa-miR-486-5p,hsa-miR-664a-5p,hsa-miR-92a-3p,hsa-miR-98-5p	1.7506e-08	2.71342e-07
Hepatitis B	177	94	18	hsa-let-7f-5p,hsa-let-7i-5p,hsa-miR-100-5p,hsa-miR-101-3p,hsa-miR-124-3p,hsa-miR-1246,hsa-miR-1290,hsa-miR-143-3p,hsa-miR-145-5p,hsa-miR-15b-5p,hsa-miR-16-5p,hsa-miR-21-5p,hsa-miR-26b-5p,hsa-miR-451a,hsa-miR-486-5p,hsa-miR-664a-5p,hsa-miR-92a-3p,hsa-miR-98-5p	2.31698e-08	3.25817e-07
Neurotrophin signaling pathway	124	71	18	hsa-let-7f-5p,hsa-let-7i-5p,hsa-miR-100-5p,hsa-miR-101-3p,hsa-miR-124-3p,hsa-miR-1246,hsa-miR-1290,hsa-miR-143-3p,hsa-miR-145-5p,hsa-miR-15b-5p,hsa-miR-16-5p,hsa-miR-21-5p,hsa-miR-26b-5p,hsa-miR-451a,hsa-miR-486-5p,hsa-miR-664a-5p,hsa-miR-92a-3p,hsa-miR-98-5p	2.22392e-08	3.25817e-07
Apelin signaling pathway	140	78	18	hsa-let-7f-5p,hsa-let-7i-5p,hsa-miR-100-5p,hsa-miR-101-3p,hsa-miR-124-3p,hsa-miR-1246,hsa-miR-1290,hsa-miR-143-3p,hsa-miR-145-5p,hsa-miR-15b-5p,hsa-miR-16-5p,hsa-miR-21-5p,hsa-miR-26b-5p,hsa-miR-451a,hsa-miR-486-5p,hsa-miR-664a-5p,hsa-miR-92a-3p,hsa-miR-98-5p	2.38869e-08	3.25817e-07
Pathways of neurodegeneration - multiple diseases	539	237	19	hsa-let-7f-5p,hsa-let-7i-5p,hsa-miR-100-5p,hsa-miR-101-3p,hsa-miR-124-3p,hsa-miR-1246,hsa-miR-1290,hsa-miR-143-3p,hsa-miR-145-5p,hsa-miR-15b-5p,hsa-miR-16-5p,hsa-miR-21-5p,hsa-miR-26b-5p,hsa-miR-4516,hsa-miR-451a,hsa-miR-486-5p,hsa-miR-664a-5p,hsa-miR-92a-3p,hsa-miR-98-5p	3.53739e-08	4.51821e-07
Longevity regulating pathway	105	62	18	hsa-let-7f-5p,hsa-let-7i-5p,hsa-miR-100-5p,hsa-miR-101-3p,hsa-miR-124-3p,hsa-miR-1246,hsa-miR-1290,hsa-miR-143-3p,hsa-miR-145-5p,hsa-miR-15b-5p,hsa-miR-16-5p,hsa-miR-21-5p,hsa-miR-26b-5p,hsa-miR-451a,hsa-miR-486-5p,hsa-miR-664a-5p,hsa-miR-92a-3p,hsa-miR-98-5p	3.57747e-08	4.51821e-07
TGF-beta signaling pathway	103	61	17	hsa-let-7f-5p,hsa-let-7i-5p,hsa-miR-100-5p,hsa-miR-101-3p,hsa-miR-124-3p,hsa-miR-1246,hsa-miR-1290,hsa-miR-143-3p,hsa-miR-145-5p,hsa-miR-15b-5p,hsa-miR-16-5p,hsa-miR-21-5p,hsa-miR-26b-5p,hsa-miR-451a,hsa-miR-486-5p,hsa-miR-92a-3p,hsa-miR-98-5p	3.9496e-08	4.81004e-07
N-Glycan biosynthesis	51	36	15	hsa-let-7f-5p,hsa-let-7i-5p,hsa-miR-100-5p,hsa-miR-101-3p,hsa-miR-124-3p,hsa-miR-1246,hsa-miR-1290,hsa-miR-143-3p,hsa-miR-15b-5p,hsa-miR-16-5p,hsa-miR-21-5p,hsa-miR-26b-5p,hsa-miR-664a-5p,hsa-miR-92a-3p,hsa-miR-98-5p	4.38347e-08	5.15435e-07
ErbB signaling pathway	86	53	18	hsa-let-7f-5p,hsa-let-7i-5p,hsa-miR-100-5p,hsa-miR-101-3p,hsa-miR-124-3p,hsa-miR-1246,hsa-miR-1290,hsa-miR-143-3p,hsa-miR-145-5p,hsa-miR-15b-5p,hsa-miR-16-5p,hsa-miR-21-5p,hsa-miR-26b-5p,hsa-miR-451a,hsa-miR-486-5p,hsa-miR-664a-5p,hsa-miR-92a-3p,hsa-miR-98-5p	4.7402e-08	5.38802e-07
Regulation of actin cytoskeleton	224	111	18	hsa-let-7f-5p,hsa-let-7i-5p,hsa-miR-100-5p,hsa-miR-101-3p,hsa-miR-124-3p,hsa-miR-1246,hsa-miR-1290,hsa-miR-143-3p,hsa-miR-145-5p,hsa-miR-15b-5p,hsa-miR-16-5p,hsa-miR-21-5p,hsa-miR-26b-5p,hsa-miR-451a,hsa-miR-486-5p,hsa-miR-664a-5p,hsa-miR-92a-3p,hsa-miR-98-5p	1.75596e-07	1.93155e-06
EGFR tyrosine kinase inhibitor resistance	82	50	18	hsa-let-7f-5p,hsa-let-7i-5p,hsa-miR-100-5p,hsa-miR-101-3p,hsa-miR-124-3p,hsa-miR-1246,hsa-miR-1290,hsa-miR-143-3p,hsa-miR-145-5p,hsa-miR-15b-5p,hsa-miR-16-5p,hsa-miR-21-5p,hsa-miR-26b-5p,hsa-miR-451a,hsa-miR-486-5p,hsa-miR-664a-5p,hsa-miR-92a-3p,hsa-miR-98-5p	1.83764e-07	1.95823e-06
Pathogenic Escherichia coli infection	222	110	19	hsa-let-7f-5p,hsa-let-7i-5p,hsa-miR-100-5p,hsa-miR-101-3p,hsa-miR-124-3p,hsa-miR-1246,hsa-miR-1290,hsa-miR-143-3p,hsa-miR-145-5p,hsa-miR-15b-5p,hsa-miR-16-5p,hsa-miR-21-5p,hsa-miR-26b-5p,hsa-miR-4516,hsa-miR-451a,hsa-miR-486-5p,hsa-miR-664a-5p,hsa-miR-92a-3p,hsa-miR-98-5p	2.00482e-07	2.07165e-06
Pancreatic cancer	78	48	18	hsa-let-7f-5p,hsa-let-7i-5p,hsa-miR-100-5p,hsa-miR-101-3p,hsa-miR-124-3p,hsa-miR-1246,hsa-miR-1290,hsa-miR-143-3p,hsa-miR-145-5p,hsa-miR-15b-5p,hsa-miR-16-5p,hsa-miR-21-5p,hsa-miR-26b-5p,hsa-miR-451a,hsa-miR-486-5p,hsa-miR-664a-5p,hsa-miR-92a-3p,hsa-miR-98-5p	2.16554e-07	2.17191e-06
Amyotrophic lateral sclerosis	408	183	19	hsa-let-7f-5p,hsa-let-7i-5p,hsa-miR-100-5p,hsa-miR-101-3p,hsa-miR-124-3p,hsa-miR-1246,hsa-miR-1290,hsa-miR-143-3p,hsa-miR-145-5p,hsa-miR-15b-5p,hsa-miR-16-5p,hsa-miR-21-5p,hsa-miR-26b-5p,hsa-miR-4516,hsa-miR-451a,hsa-miR-486-5p,hsa-miR-664a-5p,hsa-miR-92a-3p,hsa-miR-98-5p	2.66927e-07	2.60063e-06
Rap1 signaling pathway	214	106	18	hsa-let-7f-5p,hsa-let-7i-5p,hsa-miR-100-5p,hsa-miR-101-3p,hsa-miR-124-3p,hsa-miR-1246,hsa-miR-1290,hsa-miR-143-3p,hsa-miR-145-5p,hsa-miR-15b-5p,hsa-miR-16-5p,hsa-miR-21-5p,hsa-miR-26b-5p,hsa-miR-451a,hsa-miR-486-5p,hsa-miR-664a-5p,hsa-miR-92a-3p,hsa-miR-98-5p	3.40588e-07	3.22613e-06
Chronic myeloid leukemia	79	48	18	hsa-let-7f-5p,hsa-let-7i-5p,hsa-miR-100-5p,hsa-miR-101-3p,hsa-miR-124-3p,hsa-miR-1246,hsa-miR-1290,hsa-miR-143-3p,hsa-miR-145-5p,hsa-miR-15b-5p,hsa-miR-16-5p,hsa-miR-21-5p,hsa-miR-26b-5p,hsa-miR-451a,hsa-miR-486-5p,hsa-miR-664a-5p,hsa-miR-92a-3p,hsa-miR-98-5p	3.75857e-07	3.46398e-06
AGE-RAGE signaling pathway in diabetic complications	115	64	18	hsa-let-7f-5p,hsa-let-7i-5p,hsa-miR-100-5p,hsa-miR-101-3p,hsa-miR-124-3p,hsa-miR-1246,hsa-miR-1290,hsa-miR-143-3p,hsa-miR-145-5p,hsa-miR-15b-5p,hsa-miR-16-5p,hsa-miR-21-5p,hsa-miR-26b-5p,hsa-miR-451a,hsa-miR-486-5p,hsa-miR-664a-5p,hsa-miR-92a-3p,hsa-miR-98-5p	4.51494e-07	4.05156e-06
Long-term potentiation	71	44	19	hsa-let-7f-5p,hsa-let-7i-5p,hsa-miR-100-5p,hsa-miR-101-3p,hsa-miR-124-3p,hsa-miR-1246,hsa-miR-1290,hsa-miR-143-3p,hsa-miR-145-5p,hsa-miR-15b-5p,hsa-miR-16-5p,hsa-miR-21-5p,hsa-miR-26b-5p,hsa-miR-4516,hsa-miR-451a,hsa-miR-486-5p,hsa-miR-664a-5p,hsa-miR-92a-3p,hsa-miR-98-5p	5.2076e-07	4.55332e-06
MAPK signaling pathway	329	151	19	hsa-let-7f-5p,hsa-let-7i-5p,hsa-miR-100-5p,hsa-miR-101-3p,hsa-miR-124-3p,hsa-miR-1246,hsa-miR-1290,hsa-miR-143-3p,hsa-miR-145-5p,hsa-miR-15b-5p,hsa-miR-16-5p,hsa-miR-21-5p,hsa-miR-26b-5p,hsa-miR-4516,hsa-miR-451a,hsa-miR-486-5p,hsa-miR-664a-5p,hsa-miR-92a-3p,hsa-miR-98-5p	5.74186e-07	4.89494e-06
Tight junction	182	92	17	hsa-let-7f-5p,hsa-let-7i-5p,hsa-miR-100-5p,hsa-miR-101-3p,hsa-miR-124-3p,hsa-miR-1246,hsa-miR-1290,hsa-miR-143-3p,hsa-miR-145-5p,hsa-miR-15b-5p,hsa-miR-16-5p,hsa-miR-21-5p,hsa-miR-26b-5p,hsa-miR-486-5p,hsa-miR-664a-5p,hsa-miR-92a-3p,hsa-miR-98-5p	6.44255e-07	5.35832e-06
Apoptosis	151	79	18	hsa-let-7f-5p,hsa-let-7i-5p,hsa-miR-100-5p,hsa-miR-101-3p,hsa-miR-124-3p,hsa-miR-1246,hsa-miR-1290,hsa-miR-143-3p,hsa-miR-145-5p,hsa-miR-15b-5p,hsa-miR-16-5p,hsa-miR-21-5p,hsa-miR-26b-5p,hsa-miR-451a,hsa-miR-486-5p,hsa-miR-664a-5p,hsa-miR-92a-3p,hsa-miR-98-5p	6.77922e-07	5.50408e-06
AMPK signaling pathway	130	70	18	hsa-let-7f-5p,hsa-let-7i-5p,hsa-miR-100-5p,hsa-miR-101-3p,hsa-miR-124-3p,hsa-miR-1246,hsa-miR-1290,hsa-miR-143-3p,hsa-miR-145-5p,hsa-miR-15b-5p,hsa-miR-16-5p,hsa-miR-21-5p,hsa-miR-26b-5p,hsa-miR-451a,hsa-miR-486-5p,hsa-miR-664a-5p,hsa-miR-92a-3p,hsa-miR-98-5p	7.18671e-07	5.69922e-06
Huntington disease	339	154	18	hsa-let-7f-5p,hsa-let-7i-5p,hsa-miR-100-5p,hsa-miR-101-3p,hsa-miR-124-3p,hsa-miR-1246,hsa-miR-1290,hsa-miR-143-3p,hsa-miR-145-5p,hsa-miR-15b-5p,hsa-miR-16-5p,hsa-miR-21-5p,hsa-miR-26b-5p,hsa-miR-451a,hsa-miR-486-5p,hsa-miR-664a-5p,hsa-miR-92a-3p,hsa-miR-98-5p	9.54129e-07	7.3945e-06
Oocyte meiosis	134	71	18	hsa-let-7f-5p,hsa-let-7i-5p,hsa-miR-100-5p,hsa-miR-101-3p,hsa-miR-124-3p,hsa-miR-1246,hsa-miR-1290,hsa-miR-143-3p,hsa-miR-145-5p,hsa-miR-15b-5p,hsa-miR-16-5p,hsa-miR-21-5p,hsa-miR-26b-5p,hsa-miR-4516,hsa-miR-486-5p,hsa-miR-664a-5p,hsa-miR-92a-3p,hsa-miR-98-5p	1.33564e-06	1.01212e-05
Signaling pathways regulating pluripotency of stem cells	156	80	19	hsa-let-7f-5p,hsa-let-7i-5p,hsa-miR-100-5p,hsa-miR-101-3p,hsa-miR-124-3p,hsa-miR-1246,hsa-miR-1290,hsa-miR-143-3p,hsa-miR-145-5p,hsa-miR-15b-5p,hsa-miR-16-5p,hsa-miR-21-5p,hsa-miR-26b-5p,hsa-miR-4516,hsa-miR-451a,hsa-miR-486-5p,hsa-miR-664a-5p,hsa-miR-92a-3p,hsa-miR-98-5p	1.64917e-06	1.22254e-05
Fluid shear stress and atherosclerosis	149	77	18	hsa-let-7f-5p,hsa-let-7i-5p,hsa-miR-100-5p,hsa-miR-101-3p,hsa-miR-124-3p,hsa-miR-1246,hsa-miR-1290,hsa-miR-143-3p,hsa-miR-145-5p,hsa-miR-15b-5p,hsa-miR-16-5p,hsa-miR-21-5p,hsa-miR-26b-5p,hsa-miR-451a,hsa-miR-486-5p,hsa-miR-664a-5p,hsa-miR-92a-3p,hsa-miR-98-5p	1.75225e-06	1.27131e-05
Small cell lung cancer	100	56	18	hsa-let-7f-5p,hsa-let-7i-5p,hsa-miR-100-5p,hsa-miR-101-3p,hsa-miR-124-3p,hsa-miR-1246,hsa-miR-1290,hsa-miR-143-3p,hsa-miR-145-5p,hsa-miR-15b-5p,hsa-miR-16-5p,hsa-miR-21-5p,hsa-miR-26b-5p,hsa-miR-451a,hsa-miR-486-5p,hsa-miR-664a-5p,hsa-miR-92a-3p,hsa-miR-98-5p	1.79009e-06	1.27171e-05
Hepatocellular carcinoma	177	88	18	hsa-let-7f-5p,hsa-let-7i-5p,hsa-miR-100-5p,hsa-miR-101-3p,hsa-miR-124-3p,hsa-miR-1246,hsa-miR-1290,hsa-miR-143-3p,hsa-miR-145-5p,hsa-miR-15b-5p,hsa-miR-16-5p,hsa-miR-21-5p,hsa-miR-26b-5p,hsa-miR-451a,hsa-miR-486-5p,hsa-miR-664a-5p,hsa-miR-92a-3p,hsa-miR-98-5p	2.7432e-06	1.79891e-05
mTOR signaling pathway	177	88	18	hsa-let-7f-5p,hsa-let-7i-5p,hsa-miR-100-5p,hsa-miR-101-3p,hsa-miR-124-3p,hsa-miR-1246,hsa-miR-1290,hsa-miR-143-3p,hsa-miR-145-5p,hsa-miR-15b-5p,hsa-miR-16-5p,hsa-miR-21-5p,hsa-miR-26b-5p,hsa-miR-451a,hsa-miR-486-5p,hsa-miR-664a-5p,hsa-miR-92a-3p,hsa-miR-98-5p	2.7432e-06	1.79891e-05
RNA transport	199	97	17	hsa-let-7f-5p,hsa-let-7i-5p,hsa-miR-100-5p,hsa-miR-101-3p,hsa-miR-124-3p,hsa-miR-1246,hsa-miR-1290,hsa-miR-143-3p,hsa-miR-145-5p,hsa-miR-15b-5p,hsa-miR-16-5p,hsa-miR-21-5p,hsa-miR-26b-5p,hsa-miR-486-5p,hsa-miR-664a-5p,hsa-miR-92a-3p,hsa-miR-98-5p	2.64721e-06	1.79891e-05
Dopaminergic synapse	143	74	18	hsa-let-7f-5p,hsa-let-7i-5p,hsa-miR-100-5p,hsa-miR-101-3p,hsa-miR-124-3p,hsa-miR-1246,hsa-miR-1290,hsa-miR-143-3p,hsa-miR-145-5p,hsa-miR-15b-5p,hsa-miR-16-5p,hsa-miR-21-5p,hsa-miR-26b-5p,hsa-miR-451a,hsa-miR-486-5p,hsa-miR-664a-5p,hsa-miR-92a-3p,hsa-miR-98-5p	2.59659e-06	1.79891e-05
Growth hormone synthesis, secretion and action	129	68	18	hsa-let-7f-5p,hsa-let-7i-5p,hsa-miR-100-5p,hsa-miR-101-3p,hsa-miR-124-3p,hsa-miR-1246,hsa-miR-1290,hsa-miR-143-3p,hsa-miR-145-5p,hsa-miR-15b-5p,hsa-miR-16-5p,hsa-miR-21-5p,hsa-miR-26b-5p,hsa-miR-451a,hsa-miR-486-5p,hsa-miR-664a-5p,hsa-miR-92a-3p,hsa-miR-98-5p	2.82506e-06	1.81763e-05
Axon guidance	186	91	19	hsa-let-7f-5p,hsa-let-7i-5p,hsa-miR-100-5p,hsa-miR-101-3p,hsa-miR-124-3p,hsa-miR-1246,hsa-miR-1290,hsa-miR-143-3p,hsa-miR-145-5p,hsa-miR-15b-5p,hsa-miR-16-5p,hsa-miR-21-5p,hsa-miR-26b-5p,hsa-miR-4516,hsa-miR-451a,hsa-miR-486-5p,hsa-miR-664a-5p,hsa-miR-92a-3p,hsa-miR-98-5p	4.40985e-06	2.78474e-05
Inositol phosphate metabolism	78	45	16	hsa-let-7f-5p,hsa-let-7i-5p,hsa-miR-100-5p,hsa-miR-101-3p,hsa-miR-124-3p,hsa-miR-1246,hsa-miR-143-3p,hsa-miR-145-5p,hsa-miR-15b-5p,hsa-miR-16-5p,hsa-miR-21-5p,hsa-miR-26b-5p,hsa-miR-486-5p,hsa-miR-664a-5p,hsa-miR-92a-3p,hsa-miR-98-5p	6.3114e-06	3.91307e-05
PI3K-Akt signaling pathway	372	163	19	hsa-let-7f-5p,hsa-let-7i-5p,hsa-miR-100-5p,hsa-miR-101-3p,hsa-miR-124-3p,hsa-miR-1246,hsa-miR-1290,hsa-miR-143-3p,hsa-miR-145-5p,hsa-miR-15b-5p,hsa-miR-16-5p,hsa-miR-21-5p,hsa-miR-26b-5p,hsa-miR-4516,hsa-miR-451a,hsa-miR-486-5p,hsa-miR-664a-5p,hsa-miR-92a-3p,hsa-miR-98-5p	6.61954e-06	4.03083e-05
Endocytosis	311	139	19	hsa-let-7f-5p,hsa-let-7i-5p,hsa-miR-100-5p,hsa-miR-101-3p,hsa-miR-124-3p,hsa-miR-1246,hsa-miR-1290,hsa-miR-143-3p,hsa-miR-145-5p,hsa-miR-15b-5p,hsa-miR-16-5p,hsa-miR-21-5p,hsa-miR-26b-5p,hsa-miR-4516,hsa-miR-451a,hsa-miR-486-5p,hsa-miR-664a-5p,hsa-miR-92a-3p,hsa-miR-98-5p	9.27329e-06	5.5477e-05
Glioma	79	45	18	hsa-let-7f-5p,hsa-let-7i-5p,hsa-miR-100-5p,hsa-miR-101-3p,hsa-miR-124-3p,hsa-miR-1246,hsa-miR-1290,hsa-miR-143-3p,hsa-miR-145-5p,hsa-miR-15b-5p,hsa-miR-16-5p,hsa-miR-21-5p,hsa-miR-26b-5p,hsa-miR-451a,hsa-miR-486-5p,hsa-miR-664a-5p,hsa-miR-92a-3p,hsa-miR-98-5p	1.00015e-05	5.8802e-05
Sphingolipid signaling pathway	133	68	18	hsa-let-7f-5p,hsa-let-7i-5p,hsa-miR-100-5p,hsa-miR-101-3p,hsa-miR-124-3p,hsa-miR-1246,hsa-miR-1290,hsa-miR-143-3p,hsa-miR-145-5p,hsa-miR-15b-5p,hsa-miR-16-5p,hsa-miR-21-5p,hsa-miR-26b-5p,hsa-miR-451a,hsa-miR-486-5p,hsa-miR-664a-5p,hsa-miR-92a-3p,hsa-miR-98-5p	1.11296e-05	6.43255e-05
TNF signaling pathway	131	67	18	hsa-let-7f-5p,hsa-let-7i-5p,hsa-miR-100-5p,hsa-miR-101-3p,hsa-miR-124-3p,hsa-miR-1246,hsa-miR-1290,hsa-miR-143-3p,hsa-miR-145-5p,hsa-miR-15b-5p,hsa-miR-16-5p,hsa-miR-21-5p,hsa-miR-26b-5p,hsa-miR-451a,hsa-miR-486-5p,hsa-miR-664a-5p,hsa-miR-92a-3p,hsa-miR-98-5p	1.26997e-05	7.21768e-05
Insulin signaling pathway	153	76	18	hsa-let-7f-5p,hsa-let-7i-5p,hsa-miR-100-5p,hsa-miR-101-3p,hsa-miR-124-3p,hsa-miR-1246,hsa-miR-1290,hsa-miR-143-3p,hsa-miR-145-5p,hsa-miR-15b-5p,hsa-miR-16-5p,hsa-miR-21-5p,hsa-miR-26b-5p,hsa-miR-451a,hsa-miR-486-5p,hsa-miR-664a-5p,hsa-miR-92a-3p,hsa-miR-98-5p	1.3428e-05	7.50646e-05
Acute myeloid leukemia	69	40	18	hsa-let-7f-5p,hsa-let-7i-5p,hsa-miR-100-5p,hsa-miR-101-3p,hsa-miR-124-3p,hsa-miR-1246,hsa-miR-1290,hsa-miR-143-3p,hsa-miR-145-5p,hsa-miR-15b-5p,hsa-miR-16-5p,hsa-miR-21-5p,hsa-miR-26b-5p,hsa-miR-451a,hsa-miR-486-5p,hsa-miR-664a-5p,hsa-miR-92a-3p,hsa-miR-98-5p	1.74767e-05	9.16856e-05
Lysine degradation	69	40	15	hsa-let-7f-5p,hsa-let-7i-5p,hsa-miR-101-3p,hsa-miR-124-3p,hsa-miR-1246,hsa-miR-1290,hsa-miR-143-3p,hsa-miR-15b-5p,hsa-miR-16-5p,hsa-miR-21-5p,hsa-miR-26b-5p,hsa-miR-4516,hsa-miR-486-5p,hsa-miR-92a-3p,hsa-miR-98-5p	1.74767e-05	9.16856e-05
Circadian rhythm	31	22	15	hsa-let-7f-5p,hsa-let-7i-5p,hsa-miR-100-5p,hsa-miR-101-3p,hsa-miR-1246,hsa-miR-1290,hsa-miR-143-3p,hsa-miR-145-5p,hsa-miR-15b-5p,hsa-miR-16-5p,hsa-miR-21-5p,hsa-miR-26b-5p,hsa-miR-664a-5p,hsa-miR-92a-3p,hsa-miR-98-5p	1.72594e-05	9.16856e-05
Fc gamma R-mediated phagocytosis	101	54	18	hsa-let-7f-5p,hsa-let-7i-5p,hsa-miR-100-5p,hsa-miR-101-3p,hsa-miR-124-3p,hsa-miR-1246,hsa-miR-1290,hsa-miR-143-3p,hsa-miR-145-5p,hsa-miR-15b-5p,hsa-miR-16-5p,hsa-miR-21-5p,hsa-miR-26b-5p,hsa-miR-451a,hsa-miR-486-5p,hsa-miR-664a-5p,hsa-miR-92a-3p,hsa-miR-98-5p	1.71462e-05	9.16856e-05
cGMP-PKG signaling pathway	175	84	19	hsa-let-7f-5p,hsa-let-7i-5p,hsa-miR-100-5p,hsa-miR-101-3p,hsa-miR-124-3p,hsa-miR-1246,hsa-miR-1290,hsa-miR-143-3p,hsa-miR-145-5p,hsa-miR-15b-5p,hsa-miR-16-5p,hsa-miR-21-5p,hsa-miR-26b-5p,hsa-miR-4516,hsa-miR-451a,hsa-miR-486-5p,hsa-miR-664a-5p,hsa-miR-92a-3p,hsa-miR-98-5p	2.52124e-05	0.000130264
Endometrial cancer	61	36	18	hsa-let-7f-5p,hsa-let-7i-5p,hsa-miR-100-5p,hsa-miR-101-3p,hsa-miR-124-3p,hsa-miR-1246,hsa-miR-1290,hsa-miR-143-3p,hsa-miR-145-5p,hsa-miR-15b-5p,hsa-miR-16-5p,hsa-miR-21-5p,hsa-miR-26b-5p,hsa-miR-451a,hsa-miR-486-5p,hsa-miR-664a-5p,hsa-miR-92a-3p,hsa-miR-98-5p	2.6682e-05	0.0001358
Endocrine and other factor-regulated calcium reabsorption	57	34	17	hsa-let-7f-5p,hsa-let-7i-5p,hsa-miR-100-5p,hsa-miR-101-3p,hsa-miR-124-3p,hsa-miR-1246,hsa-miR-1290,hsa-miR-143-3p,hsa-miR-145-5p,hsa-miR-15b-5p,hsa-miR-16-5p,hsa-miR-21-5p,hsa-miR-26b-5p,hsa-miR-451a,hsa-miR-486-5p,hsa-miR-92a-3p,hsa-miR-98-5p	3.26117e-05	0.000163538
Various types of N-glycan biosynthesis	40	26	14	hsa-let-7f-5p,hsa-let-7i-5p,hsa-miR-101-3p,hsa-miR-124-3p,hsa-miR-1246,hsa-miR-1290,hsa-miR-143-3p,hsa-miR-15b-5p,hsa-miR-16-5p,hsa-miR-21-5p,hsa-miR-26b-5p,hsa-miR-664a-5p,hsa-miR-92a-3p,hsa-miR-98-5p	3.4265e-05	0.000169338
Parkinson disease	282	125	19	hsa-let-7f-5p,hsa-let-7i-5p,hsa-miR-100-5p,hsa-miR-101-3p,hsa-miR-124-3p,hsa-miR-1246,hsa-miR-1290,hsa-miR-143-3p,hsa-miR-145-5p,hsa-miR-15b-5p,hsa-miR-16-5p,hsa-miR-21-5p,hsa-miR-26b-5p,hsa-miR-4516,hsa-miR-451a,hsa-miR-486-5p,hsa-miR-664a-5p,hsa-miR-92a-3p,hsa-miR-98-5p	4.12893e-05	0.000201138
Relaxin signaling pathway	138	68	18	hsa-let-7f-5p,hsa-let-7i-5p,hsa-miR-100-5p,hsa-miR-101-3p,hsa-miR-124-3p,hsa-miR-1246,hsa-miR-1290,hsa-miR-143-3p,hsa-miR-145-5p,hsa-miR-15b-5p,hsa-miR-16-5p,hsa-miR-21-5p,hsa-miR-26b-5p,hsa-miR-451a,hsa-miR-486-5p,hsa-miR-664a-5p,hsa-miR-92a-3p,hsa-miR-98-5p	5.20145e-05	0.000249816
Hepatitis C	173	82	18	hsa-let-7f-5p,hsa-let-7i-5p,hsa-miR-100-5p,hsa-miR-101-3p,hsa-miR-124-3p,hsa-miR-1246,hsa-miR-1290,hsa-miR-143-3p,hsa-miR-145-5p,hsa-miR-15b-5p,hsa-miR-16-5p,hsa-miR-21-5p,hsa-miR-26b-5p,hsa-miR-451a,hsa-miR-486-5p,hsa-miR-664a-5p,hsa-miR-92a-3p,hsa-miR-98-5p	5.50435e-05	0.000257121
Wnt signaling pathway	173	82	19	hsa-let-7f-5p,hsa-let-7i-5p,hsa-miR-100-5p,hsa-miR-101-3p,hsa-miR-124-3p,hsa-miR-1246,hsa-miR-1290,hsa-miR-143-3p,hsa-miR-145-5p,hsa-miR-15b-5p,hsa-miR-16-5p,hsa-miR-21-5p,hsa-miR-26b-5p,hsa-miR-4516,hsa-miR-451a,hsa-miR-486-5p,hsa-miR-664a-5p,hsa-miR-92a-3p,hsa-miR-98-5p	5.50435e-05	0.000257121
Transcriptional misregulation in cancer	206	95	19	hsa-let-7f-5p,hsa-let-7i-5p,hsa-miR-100-5p,hsa-miR-101-3p,hsa-miR-124-3p,hsa-miR-1246,hsa-miR-1290,hsa-miR-143-3p,hsa-miR-145-5p,hsa-miR-15b-5p,hsa-miR-16-5p,hsa-miR-21-5p,hsa-miR-26b-5p,hsa-miR-4516,hsa-miR-451a,hsa-miR-486-5p,hsa-miR-664a-5p,hsa-miR-92a-3p,hsa-miR-98-5p	5.61938e-05	0.000258947
Cellular senescence	219	100	19	hsa-let-7f-5p,hsa-let-7i-5p,hsa-miR-100-5p,hsa-miR-101-3p,hsa-miR-124-3p,hsa-miR-1246,hsa-miR-1290,hsa-miR-143-3p,hsa-miR-145-5p,hsa-miR-15b-5p,hsa-miR-16-5p,hsa-miR-21-5p,hsa-miR-26b-5p,hsa-miR-4516,hsa-miR-451a,hsa-miR-486-5p,hsa-miR-664a-5p,hsa-miR-92a-3p,hsa-miR-98-5p	5.89145e-05	0.000267865
Non-small cell lung cancer	81	44	18	hsa-let-7f-5p,hsa-let-7i-5p,hsa-miR-100-5p,hsa-miR-101-3p,hsa-miR-124-3p,hsa-miR-1246,hsa-miR-1290,hsa-miR-143-3p,hsa-miR-145-5p,hsa-miR-15b-5p,hsa-miR-16-5p,hsa-miR-21-5p,hsa-miR-26b-5p,hsa-miR-451a,hsa-miR-486-5p,hsa-miR-664a-5p,hsa-miR-92a-3p,hsa-miR-98-5p	6.12357e-05	0.000274755
Oxytocin signaling pathway	161	77	19	hsa-let-7f-5p,hsa-let-7i-5p,hsa-miR-100-5p,hsa-miR-101-3p,hsa-miR-124-3p,hsa-miR-1246,hsa-miR-1290,hsa-miR-143-3p,hsa-miR-145-5p,hsa-miR-15b-5p,hsa-miR-16-5p,hsa-miR-21-5p,hsa-miR-26b-5p,hsa-miR-4516,hsa-miR-451a,hsa-miR-486-5p,hsa-miR-664a-5p,hsa-miR-92a-3p,hsa-miR-98-5p	6.30495e-05	0.000278157
Insulin resistance	124	62	18	hsa-let-7f-5p,hsa-let-7i-5p,hsa-miR-100-5p,hsa-miR-101-3p,hsa-miR-124-3p,hsa-miR-1246,hsa-miR-1290,hsa-miR-143-3p,hsa-miR-145-5p,hsa-miR-15b-5p,hsa-miR-16-5p,hsa-miR-21-5p,hsa-miR-26b-5p,hsa-miR-451a,hsa-miR-486-5p,hsa-miR-664a-5p,hsa-miR-92a-3p,hsa-miR-98-5p	6.36253e-05	0.000278157
HIF-1 signaling pathway	112	57	18	hsa-let-7f-5p,hsa-let-7i-5p,hsa-miR-100-5p,hsa-miR-101-3p,hsa-miR-124-3p,hsa-miR-1246,hsa-miR-1290,hsa-miR-143-3p,hsa-miR-145-5p,hsa-miR-15b-5p,hsa-miR-16-5p,hsa-miR-21-5p,hsa-miR-26b-5p,hsa-miR-451a,hsa-miR-486-5p,hsa-miR-664a-5p,hsa-miR-92a-3p,hsa-miR-98-5p	6.60172e-05	0.00028496
Longevity regulating pathway - multiple species	79	43	18	hsa-let-7f-5p,hsa-let-7i-5p,hsa-miR-100-5p,hsa-miR-101-3p,hsa-miR-124-3p,hsa-miR-1246,hsa-miR-1290,hsa-miR-143-3p,hsa-miR-145-5p,hsa-miR-15b-5p,hsa-miR-16-5p,hsa-miR-21-5p,hsa-miR-26b-5p,hsa-miR-451a,hsa-miR-486-5p,hsa-miR-664a-5p,hsa-miR-92a-3p,hsa-miR-98-5p	6.94711e-05	0.000296121
Endocrine resistance	118	59	18	hsa-let-7f-5p,hsa-let-7i-5p,hsa-miR-100-5p,hsa-miR-101-3p,hsa-miR-124-3p,hsa-miR-1246,hsa-miR-1290,hsa-miR-143-3p,hsa-miR-145-5p,hsa-miR-15b-5p,hsa-miR-16-5p,hsa-miR-21-5p,hsa-miR-26b-5p,hsa-miR-451a,hsa-miR-486-5p,hsa-miR-664a-5p,hsa-miR-92a-3p,hsa-miR-98-5p	9.48196e-05	0.000399179
Gap junction	99	51	18	hsa-let-7f-5p,hsa-let-7i-5p,hsa-miR-100-5p,hsa-miR-101-3p,hsa-miR-124-3p,hsa-miR-1246,hsa-miR-1290,hsa-miR-143-3p,hsa-miR-145-5p,hsa-miR-15b-5p,hsa-miR-16-5p,hsa-miR-21-5p,hsa-miR-26b-5p,hsa-miR-451a,hsa-miR-486-5p,hsa-miR-664a-5p,hsa-miR-92a-3p,hsa-miR-98-5p	0.000105256	0.000437713
GnRH signaling pathway	97	50	18	hsa-let-7f-5p,hsa-let-7i-5p,hsa-miR-100-5p,hsa-miR-101-3p,hsa-miR-124-3p,hsa-miR-1246,hsa-miR-1290,hsa-miR-143-3p,hsa-miR-145-5p,hsa-miR-15b-5p,hsa-miR-16-5p,hsa-miR-21-5p,hsa-miR-26b-5p,hsa-miR-451a,hsa-miR-486-5p,hsa-miR-664a-5p,hsa-miR-92a-3p,hsa-miR-98-5p	0.000120169	0.000493708
Amphetamine addiction	74	40	19	hsa-let-7f-5p,hsa-let-7i-5p,hsa-miR-100-5p,hsa-miR-101-3p,hsa-miR-124-3p,hsa-miR-1246,hsa-miR-1290,hsa-miR-143-3p,hsa-miR-145-5p,hsa-miR-15b-5p,hsa-miR-16-5p,hsa-miR-21-5p,hsa-miR-26b-5p,hsa-miR-4516,hsa-miR-451a,hsa-miR-486-5p,hsa-miR-664a-5p,hsa-miR-92a-3p,hsa-miR-98-5p	0.000150661	0.000611611
Apoptosis - multiple species	32	21	17	hsa-let-7f-5p,hsa-let-7i-5p,hsa-miR-100-5p,hsa-miR-101-3p,hsa-miR-124-3p,hsa-miR-1246,hsa-miR-1290,hsa-miR-143-3p,hsa-miR-145-5p,hsa-miR-15b-5p,hsa-miR-16-5p,hsa-miR-21-5p,hsa-miR-26b-5p,hsa-miR-486-5p,hsa-miR-664a-5p,hsa-miR-92a-3p,hsa-miR-98-5p	0.000160713	0.000644742
Hippo signaling pathway - multiple species	30	20	15	hsa-let-7f-5p,hsa-let-7i-5p,hsa-miR-101-3p,hsa-miR-124-3p,hsa-miR-1246,hsa-miR-143-3p,hsa-miR-145-5p,hsa-miR-15b-5p,hsa-miR-16-5p,hsa-miR-21-5p,hsa-miR-26b-5p,hsa-miR-486-5p,hsa-miR-664a-5p,hsa-miR-92a-3p,hsa-miR-98-5p	0.000166885	0.000661717
mRNA surveillance pathway	108	54	16	hsa-let-7f-5p,hsa-let-7i-5p,hsa-miR-100-5p,hsa-miR-101-3p,hsa-miR-124-3p,hsa-miR-1246,hsa-miR-143-3p,hsa-miR-145-5p,hsa-miR-15b-5p,hsa-miR-16-5p,hsa-miR-21-5p,hsa-miR-26b-5p,hsa-miR-486-5p,hsa-miR-664a-5p,hsa-miR-92a-3p,hsa-miR-98-5p	0.000184619	0.000723621
Measles	161	75	19	hsa-let-7f-5p,hsa-let-7i-5p,hsa-miR-100-5p,hsa-miR-101-3p,hsa-miR-124-3p,hsa-miR-1246,hsa-miR-1290,hsa-miR-143-3p,hsa-miR-145-5p,hsa-miR-15b-5p,hsa-miR-16-5p,hsa-miR-21-5p,hsa-miR-26b-5p,hsa-miR-4516,hsa-miR-451a,hsa-miR-486-5p,hsa-miR-664a-5p,hsa-miR-92a-3p,hsa-miR-98-5p	0.000223116	0.000836071
Platinum drug resistance	75	40	18	hsa-let-7f-5p,hsa-let-7i-5p,hsa-miR-100-5p,hsa-miR-101-3p,hsa-miR-124-3p,hsa-miR-1246,hsa-miR-1290,hsa-miR-143-3p,hsa-miR-145-5p,hsa-miR-15b-5p,hsa-miR-16-5p,hsa-miR-21-5p,hsa-miR-26b-5p,hsa-miR-451a,hsa-miR-486-5p,hsa-miR-664a-5p,hsa-miR-92a-3p,hsa-miR-98-5p	0.000220742	0.000836071
Ras signaling pathway	241	106	19	hsa-let-7f-5p,hsa-let-7i-5p,hsa-miR-100-5p,hsa-miR-101-3p,hsa-miR-124-3p,hsa-miR-1246,hsa-miR-1290,hsa-miR-143-3p,hsa-miR-145-5p,hsa-miR-15b-5p,hsa-miR-16-5p,hsa-miR-21-5p,hsa-miR-26b-5p,hsa-miR-4516,hsa-miR-451a,hsa-miR-486-5p,hsa-miR-664a-5p,hsa-miR-92a-3p,hsa-miR-98-5p	0.000222602	0.000836071
Adrenergic signaling in cardiomyocytes	161	75	18	hsa-let-7f-5p,hsa-let-7i-5p,hsa-miR-100-5p,hsa-miR-101-3p,hsa-miR-124-3p,hsa-miR-1246,hsa-miR-1290,hsa-miR-143-3p,hsa-miR-145-5p,hsa-miR-15b-5p,hsa-miR-16-5p,hsa-miR-21-5p,hsa-miR-26b-5p,hsa-miR-451a,hsa-miR-486-5p,hsa-miR-664a-5p,hsa-miR-92a-3p,hsa-miR-98-5p	0.000223116	0.000836071
Progesterone-mediated oocyte maturation	104	52	18	hsa-let-7f-5p,hsa-let-7i-5p,hsa-miR-100-5p,hsa-miR-101-3p,hsa-miR-124-3p,hsa-miR-1246,hsa-miR-1290,hsa-miR-143-3p,hsa-miR-145-5p,hsa-miR-15b-5p,hsa-miR-16-5p,hsa-miR-21-5p,hsa-miR-26b-5p,hsa-miR-451a,hsa-miR-486-5p,hsa-miR-664a-5p,hsa-miR-92a-3p,hsa-miR-98-5p	0.000241147	0.000893817
Prolactin signaling pathway	73	39	19	hsa-let-7f-5p,hsa-let-7i-5p,hsa-miR-100-5p,hsa-miR-101-3p,hsa-miR-124-3p,hsa-miR-1246,hsa-miR-1290,hsa-miR-143-3p,hsa-miR-145-5p,hsa-miR-15b-5p,hsa-miR-16-5p,hsa-miR-21-5p,hsa-miR-26b-5p,hsa-miR-4516,hsa-miR-451a,hsa-miR-486-5p,hsa-miR-664a-5p,hsa-miR-92a-3p,hsa-miR-98-5p	0.000251393	0.000921774
Long-term depression	64	35	17	hsa-let-7f-5p,hsa-let-7i-5p,hsa-miR-100-5p,hsa-miR-101-3p,hsa-miR-124-3p,hsa-miR-1246,hsa-miR-1290,hsa-miR-143-3p,hsa-miR-145-5p,hsa-miR-15b-5p,hsa-miR-16-5p,hsa-miR-21-5p,hsa-miR-26b-5p,hsa-miR-451a,hsa-miR-486-5p,hsa-miR-92a-3p,hsa-miR-98-5p	0.000284657	0.00103264
Human papillomavirus infection	406	167	19	hsa-let-7f-5p,hsa-let-7i-5p,hsa-miR-100-5p,hsa-miR-101-3p,hsa-miR-124-3p,hsa-miR-1246,hsa-miR-1290,hsa-miR-143-3p,hsa-miR-145-5p,hsa-miR-15b-5p,hsa-miR-16-5p,hsa-miR-21-5p,hsa-miR-26b-5p,hsa-miR-4516,hsa-miR-451a,hsa-miR-486-5p,hsa-miR-664a-5p,hsa-miR-92a-3p,hsa-miR-98-5p	0.000303734	0.00109024
Chagas disease	116	56	18	hsa-let-7f-5p,hsa-let-7i-5p,hsa-miR-100-5p,hsa-miR-101-3p,hsa-miR-124-3p,hsa-miR-1246,hsa-miR-1290,hsa-miR-143-3p,hsa-miR-145-5p,hsa-miR-15b-5p,hsa-miR-16-5p,hsa-miR-21-5p,hsa-miR-26b-5p,hsa-miR-451a,hsa-miR-486-5p,hsa-miR-664a-5p,hsa-miR-92a-3p,hsa-miR-98-5p	0.000449078	0.00159516
Gastric acid secretion	80	41	17	hsa-let-7f-5p,hsa-let-7i-5p,hsa-miR-101-3p,hsa-miR-124-3p,hsa-miR-1246,hsa-miR-1290,hsa-miR-143-3p,hsa-miR-145-5p,hsa-miR-15b-5p,hsa-miR-16-5p,hsa-miR-21-5p,hsa-miR-26b-5p,hsa-miR-451a,hsa-miR-486-5p,hsa-miR-664a-5p,hsa-miR-92a-3p,hsa-miR-98-5p	0.000557263	0.00195904
Ferroptosis	41	24	16	hsa-let-7f-5p,hsa-let-7i-5p,hsa-miR-100-5p,hsa-miR-101-3p,hsa-miR-124-3p,hsa-miR-143-3p,hsa-miR-145-5p,hsa-miR-15b-5p,hsa-miR-16-5p,hsa-miR-21-5p,hsa-miR-26b-5p,hsa-miR-4516,hsa-miR-486-5p,hsa-miR-664a-5p,hsa-miR-92a-3p,hsa-miR-98-5p	0.000689871	0.00240047
Melanoma	76	39	18	hsa-let-7f-5p,hsa-let-7i-5p,hsa-miR-100-5p,hsa-miR-101-3p,hsa-miR-124-3p,hsa-miR-1246,hsa-miR-1290,hsa-miR-143-3p,hsa-miR-145-5p,hsa-miR-15b-5p,hsa-miR-16-5p,hsa-miR-21-5p,hsa-miR-26b-5p,hsa-miR-451a,hsa-miR-486-5p,hsa-miR-664a-5p,hsa-miR-92a-3p,hsa-miR-98-5p	0.000728963	0.00248576
Mitophagy - animal	76	39	18	hsa-let-7f-5p,hsa-let-7i-5p,hsa-miR-100-5p,hsa-miR-101-3p,hsa-miR-124-3p,hsa-miR-1246,hsa-miR-1290,hsa-miR-143-3p,hsa-miR-145-5p,hsa-miR-15b-5p,hsa-miR-16-5p,hsa-miR-21-5p,hsa-miR-26b-5p,hsa-miR-451a,hsa-miR-486-5p,hsa-miR-664a-5p,hsa-miR-92a-3p,hsa-miR-98-5p	0.000728963	0.00248576
Terpenoid backbone biosynthesis	22	15	12	hsa-let-7f-5p,hsa-let-7i-5p,hsa-miR-101-3p,hsa-miR-124-3p,hsa-miR-143-3p,hsa-miR-15b-5p,hsa-miR-16-5p,hsa-miR-21-5p,hsa-miR-451a,hsa-miR-664a-5p,hsa-miR-92a-3p,hsa-miR-98-5p	0.000787021	0.00265717
Kaposi sarcoma-associated herpesvirus infection	245	104	19	hsa-let-7f-5p,hsa-let-7i-5p,hsa-miR-100-5p,hsa-miR-101-3p,hsa-miR-124-3p,hsa-miR-1246,hsa-miR-1290,hsa-miR-143-3p,hsa-miR-145-5p,hsa-miR-15b-5p,hsa-miR-16-5p,hsa-miR-21-5p,hsa-miR-26b-5p,hsa-miR-4516,hsa-miR-451a,hsa-miR-486-5p,hsa-miR-664a-5p,hsa-miR-92a-3p,hsa-miR-98-5p	0.00116756	0.0039033
T cell receptor signaling pathway	115	54	19	hsa-let-7f-5p,hsa-let-7i-5p,hsa-miR-100-5p,hsa-miR-101-3p,hsa-miR-124-3p,hsa-miR-1246,hsa-miR-1290,hsa-miR-143-3p,hsa-miR-145-5p,hsa-miR-15b-5p,hsa-miR-16-5p,hsa-miR-21-5p,hsa-miR-26b-5p,hsa-miR-4516,hsa-miR-451a,hsa-miR-486-5p,hsa-miR-664a-5p,hsa-miR-92a-3p,hsa-miR-98-5p	0.00127826	0.00423192
Circadian entrainment	100	48	16	hsa-let-7f-5p,hsa-let-7i-5p,hsa-miR-101-3p,hsa-miR-124-3p,hsa-miR-1246,hsa-miR-1290,hsa-miR-143-3p,hsa-miR-145-5p,hsa-miR-15b-5p,hsa-miR-16-5p,hsa-miR-21-5p,hsa-miR-26b-5p,hsa-miR-451a,hsa-miR-664a-5p,hsa-miR-92a-3p,hsa-miR-98-5p	0.00130064	0.00426461
Human immunodeficiency virus 1 infection	277	115	19	hsa-let-7f-5p,hsa-let-7i-5p,hsa-miR-100-5p,hsa-miR-101-3p,hsa-miR-124-3p,hsa-miR-1246,hsa-miR-1290,hsa-miR-143-3p,hsa-miR-145-5p,hsa-miR-15b-5p,hsa-miR-16-5p,hsa-miR-21-5p,hsa-miR-26b-5p,hsa-miR-4516,hsa-miR-451a,hsa-miR-486-5p,hsa-miR-664a-5p,hsa-miR-92a-3p,hsa-miR-98-5p	0.0017167	0.0055665
Bladder cancer	43	24	17	hsa-let-7f-5p,hsa-let-7i-5p,hsa-miR-100-5p,hsa-miR-101-3p,hsa-miR-124-3p,hsa-miR-1290,hsa-miR-143-3p,hsa-miR-145-5p,hsa-miR-15b-5p,hsa-miR-16-5p,hsa-miR-21-5p,hsa-miR-26b-5p,hsa-miR-451a,hsa-miR-486-5p,hsa-miR-664a-5p,hsa-miR-92a-3p,hsa-miR-98-5p	0.00173035	0.0055665
Cushing syndrome	176	77	18	hsa-let-7f-5p,hsa-let-7i-5p,hsa-miR-100-5p,hsa-miR-101-3p,hsa-miR-124-3p,hsa-miR-1246,hsa-miR-1290,hsa-miR-143-3p,hsa-miR-145-5p,hsa-miR-15b-5p,hsa-miR-16-5p,hsa-miR-21-5p,hsa-miR-26b-5p,hsa-miR-451a,hsa-miR-486-5p,hsa-miR-664a-5p,hsa-miR-92a-3p,hsa-miR-98-5p	0.00182501	0.00581616
Breast cancer	163	72	19	hsa-let-7f-5p,hsa-let-7i-5p,hsa-miR-100-5p,hsa-miR-101-3p,hsa-miR-124-3p,hsa-miR-1246,hsa-miR-1290,hsa-miR-143-3p,hsa-miR-145-5p,hsa-miR-15b-5p,hsa-miR-16-5p,hsa-miR-21-5p,hsa-miR-26b-5p,hsa-miR-4516,hsa-miR-451a,hsa-miR-486-5p,hsa-miR-664a-5p,hsa-miR-92a-3p,hsa-miR-98-5p	0.00185935	0.00587072
Alcoholism	195	84	18	hsa-let-7f-5p,hsa-let-7i-5p,hsa-miR-100-5p,hsa-miR-101-3p,hsa-miR-124-3p,hsa-miR-1246,hsa-miR-1290,hsa-miR-143-3p,hsa-miR-145-5p,hsa-miR-15b-5p,hsa-miR-16-5p,hsa-miR-21-5p,hsa-miR-26b-5p,hsa-miR-451a,hsa-miR-486-5p,hsa-miR-664a-5p,hsa-miR-92a-3p,hsa-miR-98-5p	0.00201436	0.00630181
Human cytomegalovirus infection	306	125	19	hsa-let-7f-5p,hsa-let-7i-5p,hsa-miR-100-5p,hsa-miR-101-3p,hsa-miR-124-3p,hsa-miR-1246,hsa-miR-1290,hsa-miR-143-3p,hsa-miR-145-5p,hsa-miR-15b-5p,hsa-miR-16-5p,hsa-miR-21-5p,hsa-miR-26b-5p,hsa-miR-4516,hsa-miR-451a,hsa-miR-486-5p,hsa-miR-664a-5p,hsa-miR-92a-3p,hsa-miR-98-5p	0.00224265	0.00695222
Prion disease	331	134	19	hsa-let-7f-5p,hsa-let-7i-5p,hsa-miR-100-5p,hsa-miR-101-3p,hsa-miR-124-3p,hsa-miR-1246,hsa-miR-1290,hsa-miR-143-3p,hsa-miR-145-5p,hsa-miR-15b-5p,hsa-miR-16-5p,hsa-miR-21-5p,hsa-miR-26b-5p,hsa-miR-4516,hsa-miR-451a,hsa-miR-486-5p,hsa-miR-664a-5p,hsa-miR-92a-3p,hsa-miR-98-5p	0.00237053	0.00728245
Gastric cancer	162	71	18	hsa-let-7f-5p,hsa-let-7i-5p,hsa-miR-100-5p,hsa-miR-101-3p,hsa-miR-124-3p,hsa-miR-1246,hsa-miR-1290,hsa-miR-143-3p,hsa-miR-145-5p,hsa-miR-15b-5p,hsa-miR-16-5p,hsa-miR-21-5p,hsa-miR-26b-5p,hsa-miR-451a,hsa-miR-486-5p,hsa-miR-664a-5p,hsa-miR-92a-3p,hsa-miR-98-5p	0.00254631	0.0077526
Parathyroid hormone synthesis, secretion and action	118	54	16	hsa-let-7f-5p,hsa-let-7i-5p,hsa-miR-100-5p,hsa-miR-101-3p,hsa-miR-124-3p,hsa-miR-1290,hsa-miR-143-3p,hsa-miR-145-5p,hsa-miR-15b-5p,hsa-miR-16-5p,hsa-miR-21-5p,hsa-miR-26b-5p,hsa-miR-451a,hsa-miR-486-5p,hsa-miR-92a-3p,hsa-miR-98-5p	0.00261049	0.00787768
VEGF signaling pathway	61	31	19	hsa-let-7f-5p,hsa-let-7i-5p,hsa-miR-100-5p,hsa-miR-101-3p,hsa-miR-124-3p,hsa-miR-1246,hsa-miR-1290,hsa-miR-143-3p,hsa-miR-145-5p,hsa-miR-15b-5p,hsa-miR-16-5p,hsa-miR-21-5p,hsa-miR-26b-5p,hsa-miR-4516,hsa-miR-451a,hsa-miR-486-5p,hsa-miR-664a-5p,hsa-miR-92a-3p,hsa-miR-98-5p	0.00300432	0.00898662
Viral carcinogenesis	265	109	19	hsa-let-7f-5p,hsa-let-7i-5p,hsa-miR-100-5p,hsa-miR-101-3p,hsa-miR-124-3p,hsa-miR-1246,hsa-miR-1290,hsa-miR-143-3p,hsa-miR-145-5p,hsa-miR-15b-5p,hsa-miR-16-5p,hsa-miR-21-5p,hsa-miR-26b-5p,hsa-miR-4516,hsa-miR-451a,hsa-miR-486-5p,hsa-miR-664a-5p,hsa-miR-92a-3p,hsa-miR-98-5p	0.00319767	0.0094818
Vasopressin-regulated water reabsorption	47	25	17	hsa-let-7f-5p,hsa-let-7i-5p,hsa-miR-100-5p,hsa-miR-101-3p,hsa-miR-124-3p,hsa-miR-1246,hsa-miR-143-3p,hsa-miR-145-5p,hsa-miR-15b-5p,hsa-miR-16-5p,hsa-miR-21-5p,hsa-miR-26b-5p,hsa-miR-451a,hsa-miR-486-5p,hsa-miR-664a-5p,hsa-miR-92a-3p,hsa-miR-98-5p	0.00339257	0.00997299
Cholinergic synapse	122	55	18	hsa-let-7f-5p,hsa-let-7i-5p,hsa-miR-100-5p,hsa-miR-101-3p,hsa-miR-124-3p,hsa-miR-1246,hsa-miR-1290,hsa-miR-143-3p,hsa-miR-145-5p,hsa-miR-15b-5p,hsa-miR-16-5p,hsa-miR-21-5p,hsa-miR-26b-5p,hsa-miR-451a,hsa-miR-486-5p,hsa-miR-664a-5p,hsa-miR-92a-3p,hsa-miR-98-5p	0.00357971	0.0104332
Glutamatergic synapse	117	53	18	hsa-let-7f-5p,hsa-let-7i-5p,hsa-miR-100-5p,hsa-miR-101-3p,hsa-miR-124-3p,hsa-miR-1246,hsa-miR-1290,hsa-miR-143-3p,hsa-miR-145-5p,hsa-miR-15b-5p,hsa-miR-16-5p,hsa-miR-21-5p,hsa-miR-26b-5p,hsa-miR-4516,hsa-miR-451a,hsa-miR-664a-5p,hsa-miR-92a-3p,hsa-miR-98-5p	0.00370799	0.0107155
Renin secretion	72	35	17	hsa-let-7f-5p,hsa-let-7i-5p,hsa-miR-100-5p,hsa-miR-101-3p,hsa-miR-124-3p,hsa-miR-1246,hsa-miR-1290,hsa-miR-143-3p,hsa-miR-145-5p,hsa-miR-15b-5p,hsa-miR-16-5p,hsa-miR-26b-5p,hsa-miR-4516,hsa-miR-451a,hsa-miR-664a-5p,hsa-miR-92a-3p,hsa-miR-98-5p	0.00431948	0.0123777
C-type lectin receptor signaling pathway	116	52	19	hsa-let-7f-5p,hsa-let-7i-5p,hsa-miR-100-5p,hsa-miR-101-3p,hsa-miR-124-3p,hsa-miR-1246,hsa-miR-1290,hsa-miR-143-3p,hsa-miR-145-5p,hsa-miR-15b-5p,hsa-miR-16-5p,hsa-miR-21-5p,hsa-miR-26b-5p,hsa-miR-4516,hsa-miR-451a,hsa-miR-486-5p,hsa-miR-664a-5p,hsa-miR-92a-3p,hsa-miR-98-5p	0.00521827	0.0148286
Notch signaling pathway	63	31	16	hsa-let-7f-5p,hsa-let-7i-5p,hsa-miR-100-5p,hsa-miR-101-3p,hsa-miR-124-3p,hsa-miR-1246,hsa-miR-1290,hsa-miR-143-3p,hsa-miR-145-5p,hsa-miR-15b-5p,hsa-miR-16-5p,hsa-miR-21-5p,hsa-miR-26b-5p,hsa-miR-486-5p,hsa-miR-92a-3p,hsa-miR-98-5p	0.00559779	0.0157095
Choline metabolism in cancer	106	48	18	hsa-let-7f-5p,hsa-let-7i-5p,hsa-miR-100-5p,hsa-miR-101-3p,hsa-miR-124-3p,hsa-miR-1246,hsa-miR-1290,hsa-miR-143-3p,hsa-miR-145-5p,hsa-miR-15b-5p,hsa-miR-16-5p,hsa-miR-21-5p,hsa-miR-26b-5p,hsa-miR-451a,hsa-miR-486-5p,hsa-miR-664a-5p,hsa-miR-92a-3p,hsa-miR-98-5p	0.0056204	0.0157095
Estrogen signaling pathway	167	71	19	hsa-let-7f-5p,hsa-let-7i-5p,hsa-miR-100-5p,hsa-miR-101-3p,hsa-miR-124-3p,hsa-miR-1246,hsa-miR-1290,hsa-miR-143-3p,hsa-miR-145-5p,hsa-miR-15b-5p,hsa-miR-16-5p,hsa-miR-21-5p,hsa-miR-26b-5p,hsa-miR-4516,hsa-miR-451a,hsa-miR-486-5p,hsa-miR-664a-5p,hsa-miR-92a-3p,hsa-miR-98-5p	0.00627006	0.0173829
Melanogenesis	107	48	18	hsa-let-7f-5p,hsa-let-7i-5p,hsa-miR-100-5p,hsa-miR-101-3p,hsa-miR-124-3p,hsa-miR-1246,hsa-miR-1290,hsa-miR-143-3p,hsa-miR-145-5p,hsa-miR-15b-5p,hsa-miR-16-5p,hsa-miR-21-5p,hsa-miR-26b-5p,hsa-miR-451a,hsa-miR-486-5p,hsa-miR-664a-5p,hsa-miR-92a-3p,hsa-miR-98-5p	0.00698007	0.0191952
Thermogenesis	252	102	18	hsa-let-7f-5p,hsa-let-7i-5p,hsa-miR-100-5p,hsa-miR-101-3p,hsa-miR-124-3p,hsa-miR-1246,hsa-miR-1290,hsa-miR-143-3p,hsa-miR-145-5p,hsa-miR-15b-5p,hsa-miR-16-5p,hsa-miR-21-5p,hsa-miR-26b-5p,hsa-miR-451a,hsa-miR-486-5p,hsa-miR-664a-5p,hsa-miR-92a-3p,hsa-miR-98-5p	0.00741562	0.0199617
Hedgehog signaling pathway	59	29	18	hsa-let-7f-5p,hsa-let-7i-5p,hsa-miR-100-5p,hsa-miR-101-3p,hsa-miR-124-3p,hsa-miR-1246,hsa-miR-1290,hsa-miR-143-3p,hsa-miR-145-5p,hsa-miR-15b-5p,hsa-miR-16-5p,hsa-miR-21-5p,hsa-miR-26b-5p,hsa-miR-4516,hsa-miR-486-5p,hsa-miR-664a-5p,hsa-miR-92a-3p,hsa-miR-98-5p	0.00738211	0.0199617
Central carbon metabolism in cancer	74	35	19	hsa-let-7f-5p,hsa-let-7i-5p,hsa-miR-100-5p,hsa-miR-101-3p,hsa-miR-124-3p,hsa-miR-1246,hsa-miR-1290,hsa-miR-143-3p,hsa-miR-145-5p,hsa-miR-15b-5p,hsa-miR-16-5p,hsa-miR-21-5p,hsa-miR-26b-5p,hsa-miR-4516,hsa-miR-451a,hsa-miR-486-5p,hsa-miR-664a-5p,hsa-miR-92a-3p,hsa-miR-98-5p	0.00743442	0.0199617
Aldosterone synthesis and secretion	110	49	18	hsa-let-7f-5p,hsa-let-7i-5p,hsa-miR-100-5p,hsa-miR-101-3p,hsa-miR-124-3p,hsa-miR-1246,hsa-miR-1290,hsa-miR-143-3p,hsa-miR-145-5p,hsa-miR-15b-5p,hsa-miR-16-5p,hsa-miR-21-5p,hsa-miR-26b-5p,hsa-miR-451a,hsa-miR-486-5p,hsa-miR-664a-5p,hsa-miR-92a-3p,hsa-miR-98-5p	0.00759643	0.0202374
Type II diabetes mellitus	57	28	15	hsa-let-7f-5p,hsa-let-7i-5p,hsa-miR-100-5p,hsa-miR-101-3p,hsa-miR-124-3p,hsa-miR-1246,hsa-miR-143-3p,hsa-miR-145-5p,hsa-miR-15b-5p,hsa-miR-16-5p,hsa-miR-21-5p,hsa-miR-26b-5p,hsa-miR-451a,hsa-miR-92a-3p,hsa-miR-98-5p	0.00848263	0.0224231
Non-alcoholic fatty liver disease	177	74	18	hsa-let-7f-5p,hsa-let-7i-5p,hsa-miR-100-5p,hsa-miR-101-3p,hsa-miR-124-3p,hsa-miR-1246,hsa-miR-1290,hsa-miR-143-3p,hsa-miR-145-5p,hsa-miR-15b-5p,hsa-miR-16-5p,hsa-miR-21-5p,hsa-miR-26b-5p,hsa-miR-451a,hsa-miR-486-5p,hsa-miR-664a-5p,hsa-miR-92a-3p,hsa-miR-98-5p	0.00863684	0.0226551
SNARE interactions in vesicular transport	33	18	13	hsa-let-7f-5p,hsa-let-7i-5p,hsa-miR-101-3p,hsa-miR-124-3p,hsa-miR-1246,hsa-miR-143-3p,hsa-miR-145-5p,hsa-miR-15b-5p,hsa-miR-16-5p,hsa-miR-21-5p,hsa-miR-26b-5p,hsa-miR-486-5p,hsa-miR-98-5p	0.0087635	0.0228119
cAMP signaling pathway	226	92	18	hsa-let-7f-5p,hsa-let-7i-5p,hsa-miR-100-5p,hsa-miR-101-3p,hsa-miR-124-3p,hsa-miR-1246,hsa-miR-1290,hsa-miR-143-3p,hsa-miR-145-5p,hsa-miR-15b-5p,hsa-miR-16-5p,hsa-miR-21-5p,hsa-miR-26b-5p,hsa-miR-451a,hsa-miR-486-5p,hsa-miR-664a-5p,hsa-miR-92a-3p,hsa-miR-98-5p	0.00888702	0.0229581
Mannose type O-glycan biosynthesis	24	14	12	hsa-let-7f-5p,hsa-let-7i-5p,hsa-miR-101-3p,hsa-miR-124-3p,hsa-miR-1290,hsa-miR-143-3p,hsa-miR-15b-5p,hsa-miR-16-5p,hsa-miR-21-5p,hsa-miR-26b-5p,hsa-miR-664a-5p,hsa-miR-98-5p	0.00947984	0.0243055
Glucagon signaling pathway	114	50	19	hsa-let-7f-5p,hsa-let-7i-5p,hsa-miR-100-5p,hsa-miR-101-3p,hsa-miR-124-3p,hsa-miR-1246,hsa-miR-1290,hsa-miR-143-3p,hsa-miR-145-5p,hsa-miR-15b-5p,hsa-miR-16-5p,hsa-miR-21-5p,hsa-miR-26b-5p,hsa-miR-4516,hsa-miR-451a,hsa-miR-486-5p,hsa-miR-664a-5p,hsa-miR-92a-3p,hsa-miR-98-5p	0.0100434	0.0253689
Citrate cycle (TCA cycle)	31	17	13	hsa-let-7f-5p,hsa-let-7i-5p,hsa-miR-101-3p,hsa-miR-124-3p,hsa-miR-1246,hsa-miR-143-3p,hsa-miR-15b-5p,hsa-miR-16-5p,hsa-miR-21-5p,hsa-miR-26b-5p,hsa-miR-4516,hsa-miR-92a-3p,hsa-miR-98-5p	0.0100385	0.0253689
PD-L1 expression and PD-1 checkpoint pathway in cancer	101	45	19	hsa-let-7f-5p,hsa-let-7i-5p,hsa-miR-100-5p,hsa-miR-101-3p,hsa-miR-124-3p,hsa-miR-1246,hsa-miR-1290,hsa-miR-143-3p,hsa-miR-145-5p,hsa-miR-15b-5p,hsa-miR-16-5p,hsa-miR-21-5p,hsa-miR-26b-5p,hsa-miR-4516,hsa-miR-451a,hsa-miR-486-5p,hsa-miR-664a-5p,hsa-miR-92a-3p,hsa-miR-98-5p	0.0101858	0.0255394
Vascular smooth muscle contraction	138	59	17	hsa-let-7f-5p,hsa-let-7i-5p,hsa-miR-100-5p,hsa-miR-101-3p,hsa-miR-124-3p,hsa-miR-1246,hsa-miR-1290,hsa-miR-143-3p,hsa-miR-145-5p,hsa-miR-15b-5p,hsa-miR-16-5p,hsa-miR-21-5p,hsa-miR-26b-5p,hsa-miR-451a,hsa-miR-664a-5p,hsa-miR-92a-3p,hsa-miR-98-5p	0.0104468	0.0260026
Metabolic pathways	1634	580	19	hsa-let-7f-5p,hsa-let-7i-5p,hsa-miR-100-5p,hsa-miR-101-3p,hsa-miR-124-3p,hsa-miR-1246,hsa-miR-1290,hsa-miR-143-3p,hsa-miR-145-5p,hsa-miR-15b-5p,hsa-miR-16-5p,hsa-miR-21-5p,hsa-miR-26b-5p,hsa-miR-4516,hsa-miR-451a,hsa-miR-486-5p,hsa-miR-664a-5p,hsa-miR-92a-3p,hsa-miR-98-5p	0.0117553	0.0290474
Necroptosis	174	72	17	hsa-let-7f-5p,hsa-let-7i-5p,hsa-miR-100-5p,hsa-miR-101-3p,hsa-miR-124-3p,hsa-miR-1246,hsa-miR-1290,hsa-miR-143-3p,hsa-miR-145-5p,hsa-miR-15b-5p,hsa-miR-16-5p,hsa-miR-21-5p,hsa-miR-26b-5p,hsa-miR-486-5p,hsa-miR-664a-5p,hsa-miR-92a-3p,hsa-miR-98-5p	0.012495	0.0306532
Arrhythmogenic right ventricular cardiomyopathy	79	36	17	hsa-let-7f-5p,hsa-let-7i-5p,hsa-miR-100-5p,hsa-miR-101-3p,hsa-miR-124-3p,hsa-miR-1246,hsa-miR-1290,hsa-miR-143-3p,hsa-miR-145-5p,hsa-miR-15b-5p,hsa-miR-16-5p,hsa-miR-21-5p,hsa-miR-26b-5p,hsa-miR-486-5p,hsa-miR-664a-5p,hsa-miR-92a-3p,hsa-miR-98-5p	0.0135248	0.0329426
Lysosome	145	61	17	hsa-let-7f-5p,hsa-let-7i-5p,hsa-miR-100-5p,hsa-miR-101-3p,hsa-miR-124-3p,hsa-miR-1246,hsa-miR-1290,hsa-miR-143-3p,hsa-miR-145-5p,hsa-miR-15b-5p,hsa-miR-16-5p,hsa-miR-21-5p,hsa-miR-26b-5p,hsa-miR-486-5p,hsa-miR-664a-5p,hsa-miR-92a-3p,hsa-miR-98-5p	0.0138293	0.0334452
Protein export	23	13	14	hsa-let-7f-5p,hsa-let-7i-5p,hsa-miR-101-3p,hsa-miR-124-3p,hsa-miR-143-3p,hsa-miR-145-5p,hsa-miR-15b-5p,hsa-miR-16-5p,hsa-miR-21-5p,hsa-miR-26b-5p,hsa-miR-4516,hsa-miR-486-5p,hsa-miR-92a-3p,hsa-miR-98-5p	0.0172481	0.0414198
Biosynthesis of unsaturated fatty acids	28	15	14	hsa-let-7f-5p,hsa-let-7i-5p,hsa-miR-101-3p,hsa-miR-124-3p,hsa-miR-1290,hsa-miR-143-3p,hsa-miR-145-5p,hsa-miR-15b-5p,hsa-miR-16-5p,hsa-miR-21-5p,hsa-miR-26b-5p,hsa-miR-664a-5p,hsa-miR-92a-3p,hsa-miR-98-5p	0.0198286	0.0472836
