# Supplementary material for: Machine learning-based identification of small RNA signatures in aqueous humor as a step toward precision diagnosis of glaucoma
Source: Ann Med. 2025 Oct 6;57(1):2568119. doi: 10.1080/07853890.2025.2568119 (PMC12502120; doi:10.1080/07853890.2025.2568119)
Supplement: Supplementary Table 1 final.xlsx [file IANN_A_2568119_SM9579.xlsx]

## Sheet: 92 filtered small RNA
name	log2fc	pvalue	fdr	tpm_JPOK	tpm_cataract	tpm_PK10-smallRNA_Seq	tpm_PK104-smallRNA_Seq	tpm_PK105-smallRNA_Seq	tpm_PK108-smallRNA_Seq	tpm_PK111-smallRNA_Seq	tpm_PK112-smallRNA_Seq	tpm_PK113-smallRNA_Seq	tpm_PK114-smallRNA_Seq	tpm_PK117-smallRNA_Seq	tpm_PK124-smallRNA_Seq	tpm_PK126-smallRNA_Seq	tpm_PK127-smallRNA_Seq	tpm_PK128-smallRNA_Seq	tpm_PK13-smallRNA_Seq	tpm_PK130-smallRNA_Seq	tpm_PK131-smallRNA_Seq	tpm_PK132-smallRNA_Seq	tpm_PK133-smallRNA_Seq	tpm_PK134-smallRNA_Seq	tpm_PK137-smallRNA_Seq	tpm_PK140-smallRNA_Seq	tpm_PK144-smallRNA_Seq	tpm_PK145-smallRNA_Seq	tpm_PK146-smallRNA_Seq	tpm_PK147-smallRNA_Seq	tpm_PK156-smallRNA_Seq	tpm_PK158-smallRNA_Seq	tpm_PK159-smallRNA_Seq	tpm_PK162-smallRNA_Seq	tpm_PK17-smallRNA_Seq	tpm_PK22-smallRNA_Seq	tpm_PK24-smallRNA_Seq	tpm_PK27-smallRNA_Seq	tpm_PK3-smallRNA_Seq	tpm_PK34-smallRNA_Seq	tpm_PK36-smallRNA_Seq	tpm_PK38-smallRNA_Seq	tpm_PK45-smallRNA_Seq	tpm_PK46-smallRNA_Seq	tpm_PK57-smallRNA_Seq	tpm_PK63-smallRNA_Seq	tpm_PK64-smallRNA_Seq	tpm_PK68-smallRNA_Seq	tpm_PK7-smallRNA_Seq
FP236383.22-201	-1.78683	6.14249e-06	0.00137149	3787.3	7256.99	0	4847.08	4905.97	4813.3	1292.52	2222.84	2792.89	1552.8	22512.9	11088.3	12209.6	5070.09	578.321	2291.83	1320.26	1147.97	11137.3	12277.2	23648.6	3179.65	4604.47	9062.08	2417.58	2495.99	4352.39	1225.68	2640.78	1759.71	12559.4	1842.07	4723.47	556.158	3781.74	0	925.536	0	1980.2	729.661	3325.66	1874.06	3298.66	45301.4	5906.41	1432.15
FP236383.4-201	-1.89425	9.29814e-06	0.00137149	4004.36	7594.63	0	4369.2	4088.31	4521.59	930.617	3056.4	2572.39	1207.73	25251	12113.3	11316.3	7157.77	660.939	4583.65	1697.47	1061.88	11764.7	11089.1	29054.1	3546.53	5359.3	9741.73	1703.3	1515.42	4052.23	1072.47	3029.13	1055.83	11541.1	2085.36	4219.02	798.585	3781.74	0	673.117	0	990.099	851.271	1790.74	374.813	3298.66	52414.8	6815.08	1849.86
AC135012.1-201	2.5214	1.06317e-05	0.00137149	2753.16	539.819	6221.72	68.2687	613.246	1166.86	258.505	972.492	293.988	172.533	912.686	465.896	0	894.721	413.087	2291.83	377.216	286.993	392.157	1584.16	675.676	611.471	528.382	679.656	109.89	267.427	225.124	153.21	310.68	0	1357.77	208.536	229.295	99.8232	3241.49	9296.15	252.419	23985.2	3960.4	608.051	1407.01	1874.06	1268.71	748.783	1363.02	0
hsa-piR-32952	-2.42955	1.5144e-05	0.00146518	2413.51	6314.27	2828.05	3276.9	1430.91	0	672.113	694.637	1102.45	402.576	28597.5	11367.9	15187.6	2087.68	358.008	1527.88	565.824	889.68	4156.86	3168.32	32432.4	1100.65	1585.14	9515.18	109.89	1782.85	2701.49	306.419	1864.08	439.928	8486.08	1251.22	1329.91	356.511	0	0	336.559	0	0	0	1279.1	374.813	2537.43	25833	6360.75	1491.82
ENST00000691590	2.75637	2.80271e-05	0.00216929	1649.76	279.782	1696.83	136.537	715.454	291.715	206.804	416.782	73.497	0	0	93.1793	0	894.721	82.6173	3819.71	565.824	143.497	78.4314	792.079	675.676	305.736	377.415	453.104	0	267.427	225.124	306.419	0	43.9928	0	0	91.7179	42.7814	540.249	7968.13	168.279	3690.04	3960.4	608.051	1279.1	1499.25	761.228	374.392	0	59.673
FP671120.7-201	-1.70319	3.67524e-05	0.00237053	3888.43	6638.48	0	5802.84	4599.35	5250.88	982.318	1806.06	2645.89	1265.24	21296	10249.7	9529.48	4771.85	495.704	3055.77	1131.65	889.68	12078.4	9504.95	18918.9	2262.44	5510.27	9515.18	1428.57	3298.27	3977.19	766.049	2252.43	1099.82	12559.4	2189.63	3577	541.897	5402.49	0	925.536	0	990.099	608.051	2046.56	749.625	2029.94	52040.4	4997.73	2207.9
hsa-let-7f-5p	1.58687	4.35477e-05	0.00240757	8295.61	3461.32	7918.55	1365.37	2044.15	4521.59	8530.66	5834.95	3160.37	2127.9	2738.06	1863.59	3871.35	2385.92	3662.7	19862.5	5092.42	2640.34	2196.08	1980.2	5405.41	3118.5	4528.99	1812.42	2087.91	3298.27	5853.22	3983.45	3262.14	1055.83	7128.31	2189.63	4402.46	6773.72	8103.73	18592.3	1766.93	1845.02	36633.7	6323.73	4732.67	13868.1	4313.63	1497.57	2271.69	2685.28
FP236383.17-201	-1.59508	6.2839e-05	0.00281297	4347.64	7240.83	565.611	6144.18	4292.72	4375.73	1395.93	2500.69	3160.37	1552.8	25859.4	9038.39	12805.2	6263.05	716.017	5347.59	943.04	918.379	10431.4	12673.3	16891.9	2140.15	4981.88	9062.08	2307.69	2585.13	4427.44	1225.68	3106.8	1099.82	15274.9	2120.12	3943.87	499.116	3241.49	0	925.536	12915.1	990.099	729.661	3197.75	1124.44	2791.17	49419.7	4089.05	1312.81
FP671120.6-201	-1.59908	6.5418e-05	0.00281297	4040.38	7047.07	1131.22	4847.08	3781.68	4667.44	1085.72	2222.84	2498.9	1380.26	28597.5	11554.2	10125.1	7157.77	495.704	3055.77	1886.08	1061.88	9960.78	8316.83	16891.9	3546.53	7623.79	8608.97	1428.57	2406.85	3226.77	1378.89	2873.79	1231.8	16632.7	1946.34	3118.41	741.544	7023.23	0	925.536	3690.04	990.099	608.051	2302.38	1874.06	3298.66	45301.4	5906.41	1074.11
hsa-miR-4516	2.23872	0.000115671	0.00414887	506.102	113.621	565.611	204.806	102.208	291.715	0	0	73.497	57.5109	0	93.1793	297.796	0	55.0782	0	188.608	57.3987	0	0	0	61.1471	150.966	226.552	219.78	356.57	225.124	1378.89	1242.72	219.964	339.443	590.852	91.7179	1183.62	0	0	504.838	0	2970.3	121.61	0	0	0	0	0	298.365
Homo_sapiens_tRNA-Glu-TTC-2-2	1.22191	0.000119827	0.00414887	2302.31	1124.67	0	1433.64	408.831	875.146	1034.02	833.565	1910.92	862.664	608.458	1770.41	595.593	596.481	605.86	2291.83	1508.86	1521.07	1098.04	792.079	1351.35	1345.24	1811.59	1585.86	1208.79	1069.71	900.495	3217.4	3029.13	3915.36	1697.22	2537.19	3164.27	6588.33	1620.75	2656.04	1009.68	3690.04	0	3040.25	895.37	0	2029.94	748.783	0	3043.32
hsa-miR-16-5p	3.29094	0.000128647	0.00414887	2738.06	374.202	0	68.2687	919.869	0	930.617	138.927	440.982	345.066	0	0	297.796	0	165.235	0	2640.51	0	235.294	396.04	0	794.913	1358.7	226.552	0	0	3076.69	1532.1	18718.4	791.87	678.887	69.512	458.589	442.074	11345.2	0	0	1845.02	9900.99	729.661	0	5997	0	0	0	417.711
CSPG4P12-202	2.43102	0.000144644	0.00430595	1548.84	318.997	1696.83	136.537	204.415	583.431	51.701	0	146.994	57.5109	304.229	559.076	893.389	894.721	247.852	2291.83	377.216	114.797	235.294	396.04	675.676	366.883	226.449	906.208	0	178.285	75.0413	0	155.34	0	0	0	91.7179	28.5209	1080.5	6640.11	84.1397	3690.04	4950.5	0	1279.1	1499.25	1014.97	748.783	3634.71	59.673
hsa-piR-33018	-2.59134	0.000165704	0.00451084	944.449	2511.99	0	819.224	204.415	0	51.701	833.565	0	57.5109	9735.32	4193.07	2084.57	1789.44	110.156	4583.65	1131.65	114.797	1490.2	12277.2	8108.11	244.588	301.932	2718.62	769.231	356.57	1200.66	0	155.34	175.971	3394.43	243.292	596.166	142.605	1620.75	0	0	0	2970.3	0	0	0	761.228	13478.1	0	119.346
AL035078.1-201	2.33139	0.000174839	0.00451084	1576.4	1350.23	0	68.2687	408.831	291.715	413.608	833.565	73.497	0	608.458	186.359	297.796	298.24	137.696	2291.83	188.608	258.294	235.294	1188.12	1351.35	428.03	603.865	679.656	54.9451	713.14	375.206	0	155.34	0	19008.8	312.804	275.154	142.605	2160.99	5312.08	168.279	3690.04	15841.6	608.051	511.64	4122.94	253.743	748.783	0	179.019
FP236383.5-201	-1.52185	0.00020596	0.00498166	4570.98	7754.16	565.611	5598.03	5110.38	5542.59	1189.12	2500.69	2057.92	1667.82	28901.7	10995.2	13103	6263.05	605.86	4583.65	1886.08	1147.97	10902	8712.87	22973	2996.21	6189.61	8835.52	2307.69	2674.27	3902.15	1685.31	2951.46	1803.7	17651.1	2398.16	4173.16	684.502	7023.23	2656.04	1093.82	1845.02	4950.5	729.661	3197.75	1874.06	2791.17	50917.3	7723.76	1193.46
Homo_sapiens_tRNA-Glu-TTC-2-1	1.17986	0.00025182	0.00573261	2219.77	1145.65	0	1570.18	817.661	2333.72	930.617	555.71	1984.42	1380.26	912.686	1490.87	297.796	298.24	688.478	6111.54	1320.26	1549.76	1098.04	1188.12	1351.35	1467.53	679.348	1585.86	714.286	802.282	1425.78	4289.87	2640.78	2419.6	2376.1	3058.53	3118.41	6431.46	3241.49	1328.02	841.397	1845.02	0	3161.86	2046.56	0	1776.2	0	0	2088.55
AC079414.3-201	2.79105	0.000393904	0.00846893	808.111	133.357	1131.22	0	306.623	0	51.701	0	73.497	57.5109	304.229	93.1793	0	0	0	1527.88	0	86.098	0	792.079	675.676	0	150.966	226.552	0	0	225.124	306.419	233.01	0	0	34.756	45.8589	0	540.249	3984.06	504.838	5535.06	1980.2	0	255.82	749.625	253.743	374.392	454.339	0
hsa-miR-451a	2.77839	0.000435496	0.00874119	5726.59	1007.44	2828.05	136.537	408.831	1604.43	2946.95	0	514.479	1265.24	0	0	0	298.24	27.5391	9931.25	10373.4	0	0	0	3378.38	61.1471	1207.73	226.552	54.9451	178.285	3752.06	919.258	41009.7	2683.56	339.443	173.78	137.577	541.897	0	0	0	1845.02	24752.5	5107.62	255.82	5247.38	1776.2	748.783	1363.02	1074.11
AC010970.1-201	-1.66663	0.000451741	0.00874119	10261.2	20187.6	1696.83	32769	3168.44	4375.73	3463.96	6251.74	4630.31	3393.14	54457	83395.5	33055.4	11034.9	688.478	9167.3	188.608	1865.46	7843.14	21386.1	90540.5	24948	20531.4	15632.1	2967.03	4278.84	19735.9	919.258	4893.2	4355.29	22742.7	11400	8942.49	1126.58	3241.49	1328.02	504.838	7380.07	2970.3	486.44	13814.3	4872.56	10910.9	73755.1	8632.44	8115.53
AC010359.3-201	2.02769	0.000494592	0.00911462	2338.21	620.269	8484.16	204.806	408.831	437.573	103.402	833.565	146.994	172.533	912.686	372.717	595.593	0	137.696	3055.77	188.608	172.196	235.294	3564.36	2702.7	611.471	528.382	453.104	164.835	356.57	150.083	306.419	155.34	87.9856	678.887	104.268	321.013	71.3023	2701.24	15936.3	168.279	7380.07	4950.5	729.661	1151.19	2248.88	1522.46	748.783	0	179.019
ENST00000686928	2.13058	0.000541897	0.00953246	3137.19	806.296	2828.05	273.075	715.454	291.715	361.907	555.71	440.982	287.555	1521.14	838.613	2084.57	298.24	550.782	6111.54	1508.86	143.497	470.588	2376.24	2027.03	0	0	453.104	879.121	0	525.289	0	233.01	131.978	339.443	139.024	183.436	270.949	6482.98	18592.3	504.838	18450.2	3960.4	486.44	639.55	1499.25	2537.43	2246.35	1363.02	0
hsa-piR-32852	4.46084	0.00057985	0.00971806	798.669	84.8411	0	0	0	0	0	0	0	0	0	0	0	0	0	4583.65	188.608	0	156.863	0	1351.35	0	75.4831	0	0	0	0	0	310.68	0	0	34.756	137.577	213.907	0	13280.2	0	0	2970.3	121.61	639.55	0	0	374.392	0	59.673
AC007098.1-202	1.82492	0.000602734	0.00971806	5224.29	1609.65	3959.28	273.075	1635.32	875.146	568.711	833.565	587.976	230.044	3346.52	1304.51	5062.54	1789.44	358.008	9167.3	1320.26	430.49	784.314	5148.51	1351.35	2384.74	679.348	1585.86	439.56	1069.71	525.289	919.258	1165.05	219.964	4073.32	173.78	550.307	213.907	3781.74	19920.3	588.978	22140.2	8910.89	2188.98	3197.75	6746.63	2283.68	2620.74	4089.05	0
hsa-miR-486-5p	3.13705	0.000627782	0.00971806	3241.94	485.689	565.611	136.537	0	1458.58	1912.94	0	220.491	115.022	0	0	0	0	0	11459.1	4337.99	28.6993	78.4314	792.079	0	0	679.348	0	54.9451	0	3752.06	0	16388.3	1187.81	2036.66	0	871.32	213.907	0	1328.02	0	3690.04	15841.6	2675.42	0	1499.25	2283.68	374.392	0	537.057
5_8S_rRNA.2-201	1.43728	0.00068376	0.0101775	1537.36	645.822	0	477.881	2350.78	437.573	620.412	833.565	1102.45	517.598	608.458	93.1793	1786.78	0	358.008	2291.83	0	688.784	470.588	0	675.676	2690.47	1434.18	453.104	164.835	356.57	600.33	919.258	466.019	703.885	1357.77	1842.07	3301.84	3237.12	3781.74	1328.02	673.117	1845.02	2970.3	1580.93	1151.19	3373.31	1268.71	0	1817.36	835.422
RNA5-8SN5-201	1.52075	0.000756264	0.0107461	1720.72	727.674	565.611	341.344	2861.82	437.573	568.711	972.492	955.461	747.642	0	279.538	0	298.24	468.165	3055.77	0	573.987	235.294	396.04	3378.38	2507.03	1434.18	453.104	219.78	445.712	675.371	153.21	621.359	615.899	1357.77	1320.73	4081.45	3151.56	4321.99	2656.04	673.117	0	3960.4	1945.76	1279.1	3748.13	2791.17	748.783	2726.03	238.692
hsa-miR-145-5p	3.32113	0.000802879	0.0107461	1261.02	251.262	0	0	408.831	0	155.103	0	367.485	172.533	304.229	0	0	298.24	2092.97	0	565.824	28.6993	235.294	396.04	0	122.294	905.797	0	0	0	900.495	459.629	155.34	307.949	0	208.536	45.8589	0	9724.47	22576.4	0	1845.02	0	0	511.64	0	0	0	0	0
AC009315.1-202	2.3291	0.000805261	0.0107461	1300.44	314.222	2828.05	204.806	204.415	291.715	0	138.927	293.988	57.5109	608.458	186.359	297.796	894.721	82.6173	1527.88	377.216	28.6993	0	0	1351.35	61.1471	0	679.656	109.89	89.1424	150.083	459.629	155.34	0	678.887	104.268	0	0	2701.24	3984.06	168.279	5535.06	1980.2	0	255.82	374.813	507.485	748.783	1363.02	0
5_8S_rRNA.1-201	1.32811	0.00108439	0.0139886	1455.63	692.337	565.611	273.075	2248.57	1166.86	310.206	972.492	955.461	977.686	0	0	1191.19	0	495.704	763.942	565.824	573.987	156.863	396.04	2702.7	1895.56	1509.66	0	384.615	623.997	675.371	919.258	699.029	571.906	1018.33	1772.56	3577	3094.52	3781.74	0	336.559	1845.02	990.099	1580.93	1407.01	3373.31	1522.46	374.392	1817.36	358.038
ENST00000690237	1.69815	0.0012459	0.0155537	3217.28	1048.14	9049.77	341.344	817.661	1021	258.505	1667.13	146.994	172.533	2433.83	931.793	1786.78	2684.16	247.852	9931.25	1697.47	459.19	156.863	2376.24	1351.35	1284.09	1132.25	679.656	164.835	891.424	450.248	306.419	233.01	175.971	1697.22	139.024	229.295	142.605	1620.75	9296.15	504.838	16605.2	4950.5	1094.49	2686.11	3373.31	3552.4	1497.57	1363.02	59.673
hsa-miR-664a-5p	-2.1234	0.00155004	0.0187457	146.581	749.732	0	341.344	0	291.715	310.206	416.782	514.479	57.5109	3650.75	372.717	3573.56	894.721	27.5391	0	565.824	86.098	313.725	792.079	2027.03	244.588	528.382	906.208	54.9451	89.1424	150.083	0	155.34	43.9928	0	34.756	45.8589	99.8232	0	0	0	0	0	0	0	0	0	748.783	0	59.673
RNA5-8SN3-202	1.36077	0.0018529	0.0217294	1718.36	762.694	0	409.612	1941.95	291.715	568.711	1667.13	661.473	747.642	608.458	93.1793	893.389	596.481	660.939	2291.83	188.608	688.784	156.863	0	2702.7	3363.09	1736.11	0	274.725	356.57	525.289	153.21	699.029	791.87	2036.66	1564.02	4035.59	3165.82	1080.5	0	168.279	1845.02	2970.3	2188.98	1662.83	2248.88	1014.97	748.783	3634.71	895.095
ENST00000711062	3.82803	0.00212767	0.0242179	517.12	53.2043	1131.22	0	0	0	0	0	0	57.5109	0	0	0	0	27.5391	763.942	188.608	0	0	396.04	0	61.1471	75.4831	0	54.9451	0	0	0	0	0	339.443	0	0	0	0	0	0	0	8910.89	0	383.73	374.813	0	748.783	0	0
hsa-piR-866	-2.16539	0.00227153	0.0251167	763.776	1390.03	565.611	819.224	1226.49	0	0	1111.42	587.976	115.022	6388.8	1584.05	1786.78	2982.4	0	0	0	0	1254.9	2772.28	0	856.06	981.28	453.104	769.231	178.285	975.537	0	388.35	307.949	5770.54	173.78	183.436	71.3023	0	0	420.698	0	0	0	0	0	0	13103.7	0	537.057
hsa-miR-15b-5p	3.52867	0.00237892	0.0255734	324.04	9.12983	0	0	0	0	51.701	0	73.497	0	0	0	0	0	0	763.942	0	57.3987	0	0	0	0	301.932	0	0	0	0	0	776.699	43.9928	0	0	45.8589	57.0418	0	0	0	0	0	364.83	0	0	1014.97	0	0	0
hsa-let-7i-5p	2.05954	0.00319403	0.0334078	791.352	245.595	0	68.2687	306.623	0	310.206	555.71	0	0	304.229	0	595.593	0	578.321	3819.71	0	114.797	78.4314	0	1351.35	183.441	377.415	0	219.78	89.1424	450.248	0	1320.39	219.964	339.443	173.78	275.154	99.8232	0	0	0	0	2970.3	2432.2	127.91	2248.88	0	0	908.678	119.346
Homo_sapiens_tRNA-Lys-CTT-1-2	1.94822	0.00379341	0.0379039	287.818	67.3031	565.611	68.2687	0	145.858	51.701	277.855	514.479	115.022	0	0	0	0	0	0	0	229.595	0	0	0	0	377.415	0	0	89.1424	0	0	310.68	263.957	0	173.78	550.307	713.023	0	0	252.419	1845.02	0	0	127.91	0	507.485	374.392	0	477.384
GS1-24F4.2-208	1.75237	0.00381977	0.0379039	2488.39	833.497	1131.22	273.075	408.831	0	206.804	972.492	73.497	57.5109	1216.92	279.538	2084.57	1491.2	82.6173	5347.59	943.04	86.098	313.725	2376.24	2702.7	305.736	150.966	1132.76	164.835	445.712	525.289	766.049	388.35	175.971	1357.77	34.756	321.013	42.7814	3241.49	11952.2	673.117	14760.1	2970.3	729.661	639.55	1124.44	1014.97	1871.96	908.678	59.673
hsa-miR-21-5p	1.6211	0.00398158	0.0385218	2040.44	750.738	0	341.344	511.038	1604.43	4808.19	277.855	514.479	115.022	1216.92	93.1793	297.796	0	220.313	2291.83	565.824	487.889	235.294	1584.16	2702.7	1773.27	2264.49	0	274.725	89.1424	900.495	0	1786.41	791.87	678.887	903.656	1788.5	399.293	6482.98	0	0	3690.04	990.099	1216.1	255.82	4122.94	761.228	0	5906.41	954.768
Homo_sapiens_tRNA-iMet-CAT-1-5	1.28098	0.00437912	0.0402478	795.065	336.126	1131.22	750.956	408.831	291.715	310.206	416.782	440.982	402.576	304.229	465.896	297.796	0	192.774	0	377.216	200.895	156.863	0	0	1406.38	1132.25	453.104	329.67	534.855	75.0413	0	3184.47	1099.82	678.887	1425	963.038	584.679	2160.99	0	420.698	1845.02	0	0	255.82	374.813	1014.97	0	0	1253.13
hsa-piR-32887	-1.68706	0.00439281	0.0402478	2637.57	3146.13	565.611	1433.64	1124.28	291.715	206.804	1389.27	587.976	230.044	13081.8	6522.55	2680.17	2087.68	137.696	6111.54	2074.69	286.993	1725.49	8712.87	8783.78	489.177	603.865	2718.62	384.615	267.427	450.248	153.21	2019.42	175.971	8486.08	1077.44	1513.34	128.344	4862.24	0	925.536	0	990.099	0	0	374.813	2029.94	46424.6	0	417.711
Homo_sapiens_tRNA-iMet-CAT-1-8	1.10464	0.00447198	0.0402478	587.09	321.618	0	341.344	613.246	291.715	517.01	555.71	293.988	287.555	0	186.359	595.593	298.24	82.6173	763.942	377.216	258.294	78.4314	396.04	0	1467.53	981.28	0	604.396	267.427	300.165	0	1242.72	1319.78	678.887	1355.48	963.038	484.855	1620.75	0	1009.68	0	0	0	383.73	0	761.228	0	0	1074.11
AL024508.1-201	1.71404	0.00543481	0.0467393	1416.9	516.324	3959.28	68.2687	408.831	145.858	103.402	972.492	0	57.5109	608.458	93.1793	595.593	596.481	220.313	3819.71	377.216	344.392	156.863	3960.4	675.676	733.765	377.415	226.552	164.835	356.57	0	153.21	155.34	87.9856	339.443	34.756	183.436	57.0418	0	2656.04	84.1397	1845.02	11881.2	243.22	2686.11	1874.06	1522.46	0	454.339	59.673
hsa-piR-33182	-1.52903	0.0055674	0.0468388	1458.3	4225.22	565.611	750.956	3679.48	729.288	258.505	3751.04	0	2300.44	7301.49	652.255	13996.4	5368.33	220.313	0	377.216	200.895	11686.3	3564.36	14864.9	1161.8	528.382	3398.28	1593.41	356.57	2101.16	1225.68	3184.47	615.899	10183.3	764.632	7245.71	1069.53	3781.74	0	252.419	0	7920.79	851.271	511.64	2248.88	0	748.783	0	1909.54
ENST00000702449	-1.14958	0.00604384	0.0497653	2565.43	3238.24	565.611	2048.06	2044.15	1750.29	1034.02	1389.27	1469.94	460.087	8518.41	3913.53	2084.57	4473.61	4048.25	0	3960.77	1320.17	6039.22	6336.63	4054.05	1895.56	5510.27	3171.73	934.066	1693.71	1951.07	1685.31	2097.09	571.906	5770.54	868.9	3255.98	313.73	0	0	84.1397	1845.02	3960.4	608.051	1279.1	5247.38	253.743	35567.2	4089.05	477.384
MAGI2-AS3-212	2.12316	0.00672523	0.0542221	733.939	171.266	0	0	204.415	291.715	0	277.855	0	57.5109	304.229	0	297.796	596.481	165.235	2291.83	0	28.6993	78.4314	1188.12	0	183.441	75.4831	226.552	0	0	0	0	155.34	0	0	0	91.7179	14.2605	0	3984.06	0	1845.02	2970.3	243.22	511.64	374.813	253.743	374.392	0	59.673
hsa-piR-32897	2.63815	0.00712175	0.0551223	474.79	95.6817	0	0	0	0	413.608	277.855	0	57.5109	608.458	0	0	0	0	0	188.608	86.098	0	0	0	61.1471	0	226.552	54.9451	0	0	0	77.6699	0	0	34.756	137.577	142.605	4862.24	0	0	0	1980.2	0	511.64	374.813	507.485	748.783	454.339	119.346
RNA5-8SN2-201	1.14302	0.00754998	0.057291	1354.01	741.242	0	409.612	1226.49	291.715	517.01	1111.42	1469.94	1207.73	304.229	0	1488.98	298.24	330.469	1527.88	377.216	688.784	235.294	396.04	2027.03	2507.03	1132.25	0	164.835	534.855	375.206	306.419	776.699	483.921	2036.66	1876.82	3577	3123.04	1620.75	0	420.698	1845.02	990.099	1702.54	1279.1	2248.88	2029.94	374.392	4997.73	716.076
RNA5-8SN1-201	1.18549	0.0078982	0.0587809	1315.57	686.215	0	477.881	1839.74	145.858	361.907	1250.35	808.467	575.109	912.686	93.1793	893.389	0	440.626	0	188.608	774.882	156.863	396.04	2027.03	2445.88	1660.63	0	384.615	445.712	675.371	459.629	466.019	483.921	1697.22	1876.82	4540.03	3051.74	3781.74	0	252.419	0	0	1824.15	2558.2	2248.88	1522.46	374.392	1363.02	417.711
hsa-piR-28085	-1.97651	0.00815238	0.0595277	1022.38	1461.54	0	887.493	102.208	0	0	833.565	73.497	345.066	5780.35	2981.74	595.593	2087.68	0	0	0	0	862.745	3960.4	6081.08	856.06	905.797	3171.73	109.89	0	150.083	0	543.689	131.978	1357.77	173.78	321.013	71.3023	0	0	0	0	0	0	1790.74	0	761.228	18719.6	2726.03	298.365
Homo_sapiens_tRNA-Glu-TTC-1-1	1.76445	0.00921204	0.0660196	394.421	157.374	0	0	0	583.431	206.804	277.855	73.497	57.5109	304.229	372.717	0	0	192.774	0	0	200.895	78.4314	0	675.676	305.736	0	453.104	164.835	89.1424	375.206	1991.73	155.34	87.9856	0	208.536	596.166	2837.83	0	0	0	1845.02	0	1216.1	383.73	0	0	0	0	835.422
AC093843.2-201	1.63994	0.0103782	0.073025	1154.34	353.628	1131.22	0	204.415	437.573	103.402	277.855	293.988	0	912.686	279.538	893.389	894.721	110.156	3819.71	188.608	57.3987	156.863	792.079	0	305.736	75.4831	906.208	54.9451	267.427	0	153.21	155.34	43.9928	678.887	34.756	183.436	57.0418	540.249	7968.13	84.1397	9225.09	1980.2	243.22	1151.19	1124.44	507.485	374.392	0	0
AC009315.1-201	1.68504	0.0121772	0.0778657	1075.57	371.105	1131.22	68.2687	102.208	291.715	51.701	694.637	73.497	0	912.686	186.359	297.796	596.481	55.0782	6875.48	754.432	57.3987	392.157	1584.16	675.676	122.294	0	453.104	109.89	356.57	75.0413	459.629	233.01	0	0	69.512	0	0	2160.99	3984.06	168.279	3690.04	2970.3	364.83	255.82	1874.06	1014.97	374.392	454.339	0
hsa-piR-32987	1.22268	0.0122063	0.0778657	5743.14	2985.02	2262.44	1228.84	5519.22	2625.44	3980.97	10558.5	1837.42	1782.84	1521.14	186.359	5658.13	7456.01	1872.66	5347.59	0	1980.25	549.02	2376.24	675.676	5258.65	6567.03	906.208	3186.81	4011.41	3151.73	3370.61	388.35	571.906	4412.76	5074.38	10776.9	8855.74	1080.5	0	4711.82	3690.04	0	3405.08	9849.07	11619.2	13448.4	5241.48	17264.9	2744.96
hsa-miR-143-3p	-1.08107	0.0123428	0.0778657	20808.1	44858.1	25452.5	8874.93	16455.4	20857.6	24868.2	11808.8	21461.1	25764.9	107089	6988.45	35735.6	71279.5	251432	19862.5	192380	15842	28235.3	5940.59	6756.76	3179.65	21663.6	2718.62	26978	17204.5	58457.2	37689.6	3961.17	6071	19348.3	10774.4	4952.77	527.637	61588.3	7968.13	29953.7	11070.1	16831.7	19457.6	17907.4	77211.4	4313.63	1871.96	19990.9	3103
Homo_sapiens_tRNA-iMet-CAT-2-1	1.01344	0.0123931	0.0778657	736.198	418.875	565.611	819.224	613.246	437.573	310.206	0	440.982	345.066	608.458	186.359	893.389	0	165.235	763.942	943.04	200.895	235.294	396.04	0	1712.12	1056.76	906.208	439.56	534.855	600.33	153.21	2330.1	1187.81	339.443	1703.04	963.038	413.553	1080.5	0	252.419	1845.02	0	0	255.82	374.813	1522.46	374.392	0	1790.19
RNA5-8SN1-202	1.07681	0.0126552	0.0778657	1492.25	814.932	0	887.493	1635.32	729.288	413.608	1250.35	661.473	345.066	304.229	186.359	1786.78	298.24	495.704	0	188.608	401.791	313.725	0	4054.05	2935.06	1283.21	0	219.78	1158.85	900.495	306.419	776.699	571.906	1697.22	1633.53	3485.28	3094.52	2160.99	1328.02	336.559	1845.02	1980.2	2067.37	1790.74	3373.31	761.228	374.392	1817.36	417.711
hsa-miR-98-5p	1.80096	0.0126758	0.0778657	504.694	112.913	0	136.537	306.623	0	206.804	277.855	73.497	115.022	0	93.1793	0	0	55.0782	2291.83	188.608	143.497	78.4314	0	0	122.294	75.4831	226.552	0	356.57	300.165	0	0	87.9856	0	34.756	137.577	85.5627	0	0	168.279	3690.04	0	1459.32	0	1874.06	253.743	0	0	0
Homo_sapiens_tRNA-Val-CAC-3-1	1.88835	0.0138189	0.0835611	709.967	180.028	9049.77	204.806	0	0	103.402	0	293.988	0	304.229	652.255	297.796	0	0	0	0	315.693	392.157	0	0	122.294	0	679.656	0	356.57	300.165	0	388.35	835.863	0	590.852	275.154	1240.66	0	0	0	3690.04	0	1216.1	0	749.625	1522.46	748.783	0	417.711
hsa-piR-7860	5.64207	0.0164123	0.0948324	1275.34	72.2265	0	0	0	0	0	0	0	0	0	93.1793	0	0	0	3819.71	0	0	0	0	1351.35	0	150.966	0	0	0	0	0	0	0	0	0	0	28.5209	0	15936.3	0	0	0	0	0	0	0	0	0	0
Homo_sapiens_tRNA-iMet-CAT-1-7	1.04778	0.0167118	0.0948324	806.885	415.468	0	409.612	306.623	291.715	206.804	416.782	881.964	230.044	608.458	279.538	297.796	1192.96	110.156	763.942	188.608	344.392	235.294	0	0	1834.41	1358.7	679.656	384.615	178.285	600.33	0	2951.46	1011.83	1357.77	1251.22	1284.05	484.855	1620.75	0	504.838	3690.04	0	364.83	255.82	374.813	253.743	0	0	1670.84
Homo_sapiens_tRNA-Lys-TTT-3-5	1.21032	0.0172439	0.0948324	579.154	272.497	0	273.075	408.831	291.715	258.505	277.855	0	230.044	304.229	465.896	297.796	0	165.235	3819.71	0	200.895	0	396.04	675.676	1100.65	981.28	453.104	274.725	89.1424	75.0413	306.419	621.359	307.949	678.887	243.292	321.013	499.116	2701.24	0	0	1845.02	990.099	729.661	0	374.813	507.485	0	908.678	417.711
hsa-miR-1290	-1.17642	0.0176675	0.0948324	1399.53	3327.75	1696.83	887.493	919.869	437.573	19336.2	694.637	734.97	287.555	0	1677.23	2977.96	298.24	275.391	3055.77	2263.3	430.49	1098.04	6732.67	3378.38	2629.33	4981.88	4304.49	3076.92	2585.13	1876.03	612.839	3650.49	2991.51	14596.1	1181.7	1238.19	213.907	540.249	0	1346.23	0	0	0	2558.2	0	761.228	748.783	0	2207.9
hsa-miR-124-3p	2.54929	0.0178835	0.0948324	378.164	60.1797	0	0	102.208	729.288	103.402	0	73.497	172.533	608.458	0	0	0	0	4583.65	0	143.497	0	0	0	550.324	301.932	0	0	0	0	0	0	43.9928	0	243.292	321.013	0	0	0	0	0	0	0	511.64	0	0	0	0	59.673
hsa-miR-1246	-1.20581	0.017978	0.0948324	921.499	2256.61	565.611	273.075	1124.28	145.858	14476.3	972.492	440.982	575.109	608.458	838.613	3573.56	1491.2	220.313	0	1886.08	430.49	941.176	3564.36	2027.03	1589.83	2189.01	1585.86	1318.68	2674.27	1125.62	153.21	699.029	571.906	6109.98	382.316	1054.76	99.8232	540.249	0	0	0	990.099	0	383.73	0	1522.46	0	0	1551.5
hsa-piR-33038	5.53811	0.0181333	0.0948324	880.19	14.912	0	0	0	0	0	0	0	0	0	0	0	298.24	0	0	0	0	0	0	0	0	0	0	0	0	0	0	0	0	0	104.268	0	14.2605	14046.5	0	0	0	6930.69	0	0	3373.31	0	0	0	0
hsa-piR-33004	1.12815	0.0186327	0.0961447	4602.45	2426.44	1696.83	1570.18	11651.7	1458.58	3153.76	8474.58	881.964	517.598	1521.14	0	2977.96	5368.33	881.251	3819.71	0	1348.87	549.02	792.079	1351.35	4586.03	3774.15	2265.52	1043.96	445.712	2776.53	766.049	310.68	307.949	3733.88	2919.51	5961.66	5789.74	540.249	6640.11	2776.61	0	0	1580.93	9209.52	9370.31	14717.1	3743.92	13630.2	2565.94
CCDC26-210	1.775	0.0189837	0.096667	502.552	107.407	2262.44	68.2687	511.038	0	155.103	277.855	0	57.5109	0	93.1793	0	298.24	192.774	0	0	114.797	235.294	0	0	366.883	0	0	54.9451	89.1424	75.0413	0	77.6699	43.9928	0	0	0	14.2605	540.249	5312.08	0	0	990.099	121.61	511.64	1124.44	507.485	374.392	0	0
hsa-miR-26b-5p	1.11942	0.0194896	0.0979541	1916.5	990.622	1131.22	682.687	1737.53	291.715	1085.72	416.782	514.479	172.533	1825.37	372.717	893.389	1491.2	798.634	2291.83	5658.24	487.889	392.157	792.079	0	1222.94	301.932	453.104	824.176	534.855	825.454	306.419	699.029	263.957	678.887	521.34	1375.77	1611.43	540.249	0	841.397	3690.04	7920.79	3405.08	1534.92	6371.81	761.228	0	0	656.403
hsa-piR-23127	1.10184	0.0198564	0.0985183	9507.08	5223.03	9049.77	1706.72	30662.3	7438.74	3567.37	11114.2	7055.71	1380.26	3042.29	1490.87	5658.13	3280.64	2285.75	25974	943.04	1521.07	1490.2	792.079	11486.5	5808.98	4227.05	4984.14	1593.41	4635.41	2101.16	0	2097.09	747.877	5770.54	2745.73	8208.75	7629.34	12425.7	7968.13	1682.79	5535.06	32673.3	1337.71	15093.4	13868.1	13955.8	5241.48	40436.2	3282.01
Homo_sapiens_tRNA-Pro-TGG-1-1	-2.00838	0.020713	0.099405	418.439	582.775	0	341.344	0	0	103.402	277.855	0	57.5109	1216.92	1584.05	595.593	0	27.5391	0	0	0	784.314	0	2702.7	183.441	301.932	3624.83	0	0	900.495	0	155.34	43.9928	339.443	590.852	0	57.0418	0	0	0	0	0	0	383.73	0	0	9359.79	0	119.346
AL135790.1-201	1.37274	0.021046	0.099405	1876.7	945.998	1131.22	68.2687	613.246	729.288	206.804	1806.06	5585.77	287.555	608.458	186.359	297.796	0	1239.26	2291.83	565.824	832.281	235.294	3564.36	0	1100.65	1887.08	679.656	54.9451	1069.71	150.083	306.419	466.019	0	1018.33	34.756	596.166	313.73	1620.75	6640.11	84.1397	1845.02	10891.1	243.22	1279.1	13493.3	0	374.392	908.678	119.346
Homo_sapiens_tRNA-Asp-GTC-3-1	1.20652	0.0211449	0.099405	480.5	193.631	565.611	341.344	0	0	155.103	138.927	146.994	345.066	0	93.1793	0	0	220.313	1527.88	377.216	172.196	156.863	0	0	733.765	1056.76	453.104	164.835	89.1424	225.124	306.419	155.34	87.9856	1018.33	312.804	321.013	442.074	0	1328.02	168.279	1845.02	1980.2	0	0	0	253.743	374.392	1363.02	119.346
hsa-miR-101-3p	1.25261	0.0213194	0.099405	1164.55	530.08	0	136.537	204.415	0	1034.02	0	661.473	172.533	608.458	186.359	1488.98	1192.96	1129.1	763.942	1697.47	57.3987	392.157	0	675.676	1589.83	2339.98	226.552	219.78	178.285	1275.7	459.629	7689.32	615.899	339.443	834.144	550.307	884.148	0	2656.04	168.279	1845.02	0	0	639.55	1499.25	0	0	0	656.403
hsa-miR-3184-3p	1.34164	0.0224623	0.103487	394.773	187.32	565.611	0	306.623	583.431	413.608	138.927	146.994	172.533	304.229	0	297.796	0	688.478	0	0	114.797	0	0	0	428.03	981.28	0	54.9451	89.1424	750.413	0	1941.75	747.877	1018.33	347.56	366.872	256.688	0	0	84.1397	0	0	121.61	0	2623.69	507.485	0	0	179.019
RNA5S2-201	1.52594	0.0243608	0.109882	369.02	129.172	0	68.2687	511.038	0	206.804	555.71	146.994	0	0	0	0	0	0	1527.88	0	114.797	156.863	0	0	305.736	75.4831	0	54.9451	89.1424	0	0	155.34	43.9928	678.887	312.804	275.154	299.47	3241.49	0	84.1397	0	990.099	243.22	767.46	374.813	0	0	908.678	59.673
Homo_sapiens_tRNA-Val-CAC-1-2	1.81627	0.0246286	0.109882	145.107	24.4575	0	0	0	0	51.701	277.855	73.497	0	0	0	0	0	0	0	0	86.098	0	0	0	0	150.966	0	0	0	75.0413	0	310.68	219.964	0	69.512	91.7179	228.167	0	2656.04	84.1397	0	0	364.83	127.91	0	0	0	0	119.346
AL031595.3-201	1.52539	0.0268247	0.117968	801.696	288.36	1131.22	0	511.038	145.858	103.402	694.637	0	115.022	304.229	93.1793	0	1192.96	165.235	763.942	188.608	28.6993	235.294	396.04	0	428.03	150.966	453.104	0	267.427	75.0413	153.21	77.6699	0	1018.33	34.756	275.154	28.5209	540.249	2656.04	0	0	4950.5	364.83	511.64	374.813	1268.71	374.392	454.339	0
MT-RNR1-201	1.85396	0.0289374	0.124696	752.942	251.676	0	68.2687	306.623	2187.86	51.701	555.71	661.473	0	304.229	0	0	1192.96	688.478	0	0	401.791	0	0	0	1834.41	2038.04	0	0	802.282	150.083	0	0	131.978	0	173.78	917.179	14.2605	0	0	0	1845.02	3960.4	121.61	639.55	0	0	748.783	0	0
hsa-miR-100-5p	1.08095	0.0289991	0.124696	1305.43	716.447	0	546.15	1124.28	729.288	1706.13	2917.48	661.473	690.131	608.458	372.717	595.593	0	771.095	0	2263.3	344.392	0	396.04	0	1589.83	3019.32	679.656	384.615	267.427	675.371	3677.03	699.029	483.921	0	1112.19	1742.64	3208.6	6482.98	0	0	0	0	729.661	2430.29	1124.44	0	0	1817.36	358.038
AC020978.7-201	1.85761	0.0329269	0.14003	306.313	94.8157	2262.44	0	102.208	145.858	51.701	0	0	0	304.229	0	0	0	27.5391	763.942	0	0	78.4314	1188.12	0	0	75.4831	0	54.9451	89.1424	75.0413	0	0	0	0	34.756	45.8589	0	540.249	0	0	1845.02	0	243.22	0	374.813	0	0	454.339	0
hsa-miR-92a-3p	1.62699	0.0339284	0.142721	531.094	183.201	0	341.344	613.246	0	413.608	0	146.994	115.022	0	0	0	0	82.6173	0	0	0	0	0	0	122.294	528.382	0	164.835	89.1424	375.206	153.21	3106.8	219.964	1697.22	34.756	183.436	299.47	0	0	0	1845.02	3960.4	364.83	767.46	374.813	0	0	0	119.346
XACT-203	1.11391	0.0355885	0.148094	4525.46	2391.95	5656.11	341.344	1022.08	291.715	568.711	2917.48	734.97	460.087	3650.75	1397.69	1488.98	3578.88	605.86	12987	2074.69	459.19	1019.61	10297	4729.73	1467.53	2490.94	3624.83	329.67	1069.71	1275.7	1225.68	854.369	131.978	7467.75	347.56	596.166	199.646	2160.99	18592.3	504.838	23985.2	15841.6	1337.71	2814.02	3748.13	3552.4	3743.92	2271.69	0
AC006480.2-201	2.04706	0.0359746	0.148108	221.331	513.797	0	0	0	0	0	138.927	0	57.5109	0	186.359	0	298.24	0	0	0	57.3987	0	9108.91	0	0	528.382	0	0	89.1424	75.0413	0	0	0	339.443	0	45.8589	0	0	0	0	0	1980.2	0	511.64	749.625	1014.97	374.392	454.339	0
MORC2-AS1-201	1.97688	0.0368274	0.150023	499.998	103.449	1131.22	0	306.623	0	0	416.782	0	57.5109	0	0	595.593	0	82.6173	2291.83	188.608	86.098	156.863	0	0	61.1471	150.966	0	0	178.285	0	153.21	0	0	0	0	45.8589	28.5209	0	3984.06	0	0	2970.3	0	383.73	0	0	0	0	0
Homo_sapiens_tRNA-Glu-TTC-4-2	1.41342	0.0374918	0.151139	172.781	60.9162	1131.22	0	204.415	145.858	103.402	0	0	115.022	0	93.1793	0	0	55.0782	0	0	200.895	0	0	0	61.1471	75.4831	226.552	219.78	0	75.0413	1225.68	155.34	131.978	0	69.512	183.436	370.772	0	0	0	0	0	364.83	0	0	0	0	0	59.673
RNA5S5-201	1.40878	0.0389068	0.1544	370.211	193.99	0	0	306.623	0	361.907	277.855	220.491	57.5109	0	0	0	596.481	0	1527.88	0	28.6993	0	0	1351.35	550.324	226.449	0	0	0	75.0413	153.21	155.34	0	678.887	173.78	504.448	413.553	540.249	0	168.279	0	990.099	243.22	511.64	374.813	507.485	0	1363.02	59.673
Homo_sapiens_tRNA-Lys-CTT-4-1	1.24938	0.0401854	0.15523	151.427	103.848	0	136.537	306.623	145.858	155.103	0	73.497	0	608.458	93.1793	297.796	0	55.0782	0	188.608	28.6993	78.4314	0	0	0	226.449	0	54.9451	0	0	0	233.01	263.957	0	173.78	275.154	655.981	540.249	0	588.978	0	0	121.61	255.82	0	0	374.392	0	358.038
AC011453.1-201	2.26907	0.0405123	0.15523	616.614	152.839	2828.05	0	0	0	0	277.855	73.497	0	0	93.1793	297.796	1789.44	0	2291.83	0	28.6993	156.863	0	0	0	150.966	0	0	0	75.0413	0	0	0	339.443	0	0	0	0	0	0	0	4950.5	0	511.64	374.813	253.743	0	454.339	0
Homo_sapiens_tRNA-Val-TAC-1-2	1.68973	0.0433523	0.162293	264.572	151.049	0	68.2687	0	0	103.402	0	73.497	0	0	186.359	0	0	27.5391	0	0	143.497	0	0	2027.03	61.1471	0	226.552	164.835	0	75.0413	1072.47	155.34	395.935	0	173.78	183.436	470.595	0	0	0	0	0	121.61	0	1874.06	0	0	0	298.365
RNA5S1-201	1.13793	0.0489893	0.178857	455.392	203.021	565.611	68.2687	817.661	291.715	310.206	555.71	0	115.022	304.229	93.1793	0	596.481	55.0782	763.942	0	57.3987	0	0	675.676	550.324	75.4831	0	54.9451	356.57	0	306.419	77.6699	43.9928	0	69.512	458.589	285.209	1080.5	2656.04	336.559	0	990.099	121.61	639.55	0	253.743	748.783	908.678	119.346
[truncated: 7 more columns]
